# Supplementary material for: (4S)-4-(3,4-Dichloro­phen­yl)-1′-methyl-4′-phenyl-3,4-dihydronaphthalene-2-spiro-3′-pyrrolidine-2′-spiro-1′′-acenaphthyl­ene-1,2′′(2H,1′′H)-dione
Source: Acta Crystallogr Sect E Struct Rep Online. 2008 May 17;64(Pt 6):o1089. doi: 10.1107/S1600536808013846 (PMC2961525; doi:10.1107/S1600536808013846)
Supplement: Supplementary file 1 [file e-64-o1089-sup1.cif]

##############################################################################
###                                                                        ###
###        Electronic paper (Acta Crystallographica Section E)             ###
###                                                                        ###
##############################################################################
#                                                                            #
# This CIF contains the data in a paper accepted for publication in Acta     #
# Crystallographica Section E. It conforms to the requirements of Notes      #
# for Authors for Section E, and has been peer reviewed under the auspices   #
# of the IUCr Commission on Journals.                                        #
#                                                                            #
# Full details of the Crystallographic Information File format               #
# are given in the paper "The Crystallographic Information File (CIF):       #
# a New Standard Archive File for Crystallography" by S. R. Hall, F. H.      #
# Allen and I. D. Brown [Acta Cryst. (1991), A47, 655-685].                  #
#                                                                            #
# The current version of the core CIF dictionary is obtainable from          #
# ftp://ftp.iucr.org/pub/cif_core.dic. The current version number is 2.4.    #
#                                                                            #
# Software is freely available for graphical display of the structure(s) in  #
# this CIF.  For information consult the CIF home page http://www.iucr.org/  #
# cif/home.html                                                              #
#                                                                            #
# This file may be used for bona fide research purposes within the           #
# scientific community so long as proper attribution is given to the journal # 
# article from which it was obtained.                                        #
#                                                                            #
##############################################################################
                                             
data_global
_audit_creation_method     SHELXL97
_journal_date_recd_electronic     2008-05-07
_journal_date_accepted     2008-05-08
_journal_name_full     'Acta Crystallographica, Section E'
_journal_year     2008
_journal_volume     64
_journal_issue      6
_journal_page_first     o1089
_journal_page_last     o1089
_journal_paper_category     QO
_journal_coeditor_code     BT2710
_publ_contact_author_name     'V.Manivannan'
_publ_contact_author_address
;
Department of Physics
St. Peter's Engineering College
Avadi, Chennai
India.
;
_publ_contact_author_email     manivan_1999@yahoo.com
_publ_contact_author_fax     ?
_publ_contact_author_phone     '04426187785'
_publ_section_title
;\
(4<i>S</i>)-4-(3,4-Dichlorophenyl)-1'-methyl-4'-phenyl-3,4-dihydro-naphthalene-\
2-spiro-3'-pyrrolidine-2'-spiro-1''-acenaphthylene-1,2''(2<i>H</i>,\
1''<i>H</i>)-dione
;
loop_
    _publ_author_name
    _publ_author_address
    'R. Murugan'
;
Department of Analytical Chemistry
University of Madras, Guindy Campus
Chennai 600 025
India
;
    'B. Gunasekaran'
;
Department of Physics
AMET University
Kanathur
Chennai
India
;
    'S. Sriman Narayanan'
;
Department of Analytical Chemistry
University of Madras, Guindy Campus
Chennai 600 025
India
;
    'V. Manivannan'
;
Department of Physics
St. Peter's Engineering College
Avadi, Chennai
India
;
data_I
_chemical_name_systematic
;
(4<i>S</i>)-4-(3,4-Dichlorophenyl)-1'-methyl-4'-phenyl-3,4-dihydro-
naphthalene-2-spiro-3'-pyrrolidine-2'-spiro-1''-acenaphthylene-1,2''(2H,1''H)-
dione
;
_chemical_name_common     ?
_chemical_formula_moiety     'C37 H27 Cl2 N O2'
_chemical_formula_sum     'C37 H27 Cl2 N O2'
_chemical_formula_iupac     'C37 H27 Cl2 N O2'
_chemical_formula_weight     588.50
_chemical_melting_point     ?
_symmetry_cell_setting     monoclinic
_symmetry_space_group_name_H-M     'C 2/c'
loop_
    _symmetry_equiv_pos_as_xyz
    'x, y, z'
    '-x, y, -z+1/2'
    'x+1/2, y+1/2, z'
    '-x+1/2, y+1/2, -z+1/2'
    '-x, -y, -z'
    'x, -y, z-1/2'
    '-x+1/2, -y+1/2, -z'
    'x+1/2, -y+1/2, z-1/2'
_cell_length_a     39.6142(12)
_cell_length_b     8.3031(2)
_cell_length_c     18.1810(5)
_cell_angle_alpha     90.000(2)
_cell_angle_beta     101.135(3)
_cell_angle_gamma     90.000(2)
_cell_volume     5867.5(3)
_cell_formula_units_Z     8
_cell_measurement_reflns_used     ?
_cell_measurement_theta_min     2.0
_cell_measurement_theta_max     25.5
_cell_measurement_temperature     293(2)
_exptl_crystal_description     'block'
_exptl_crystal_colour     'pale yellow'
_exptl_crystal_size_max     0.3
_exptl_crystal_size_mid     0.2
_exptl_crystal_size_min     0.2
_exptl_crystal_density_diffrn     1.332
_exptl_crystal_density_meas     ?
_exptl_crystal_density_method     'not measured'
_exptl_crystal_F_000     2448
_exptl_absorpt_coefficient_mu     0.257
_exptl_absorpt_correction_type     multi-scan
_exptl_absorpt_process_details     '(SADABS; Sheldrick, 1996)'
_exptl_absorpt_correction_T_min     0.9756
_exptl_absorpt_correction_T_max     0.9790
_exptl_special_details
;
;
_diffrn_ambient_temperature     293(2)
_diffrn_radiation_type     MoK\a
_diffrn_radiation_wavelength     0.71073
_diffrn_radiation_source     'fine-focus sealed tube'
_diffrn_radiation_monochromator     graphite
_diffrn_measurement_device_type     'Bruker APEXII CCD'
_diffrn_measurement_method     \w
_diffrn_detector_area_resol_mean     ?
_diffrn_reflns_number     67467
_diffrn_reflns_av_R_equivalents     0.0330
_diffrn_reflns_av_sigmaI/netI     0.0205
_diffrn_reflns_theta_min     1.05
_diffrn_reflns_theta_max     29.59
_diffrn_reflns_theta_full     29.59
_diffrn_measured_fraction_theta_max     0.989
_diffrn_measured_fraction_theta_full     0.989
_diffrn_reflns_limit_h_min     -54
_diffrn_reflns_limit_h_max     54
_diffrn_reflns_limit_k_min     -11
_diffrn_reflns_limit_k_max     11
_diffrn_reflns_limit_l_min     -25
_diffrn_reflns_limit_l_max     25
_diffrn_standards_number     ?
_diffrn_standards_interval_count     ?
_diffrn_standards_interval_time     ?
_diffrn_standards_decay_%     ?
_refine_special_details
;
Refinement of <i>F</i>^2^ against ALL reflections. The weighted <i>R</i>-factor
<i>wR</i> and goodness of fit <i>S</i> are based on <i>F</i>^2^, conventional
<i>R</i>-factors <i>R</i> are based on <i>F</i>, with <i>F</i> set to zero for
negative <i>F</i>^2^. The threshold expression of <i>F</i>^2^ >
\s(<i>F</i>^2^) is used only for calculating <i>R</i>-factors(gt) <i>etc</i>.
and is not relevant to the choice of reflections for refinement.
<i>R</i>-factors based on <i>F</i>^2^ are statistically about twice as large
as those based on <i>F</i>, and <i>R</i>- factors based on ALL data will be
even larger.
;
_reflns_number_total     8160
_reflns_number_gt     5776
_reflns_threshold_expression     I>2\s(I)
_refine_ls_structure_factor_coef     Fsqd
_refine_ls_matrix_type     full
_refine_ls_R_factor_all     0.0753
_refine_ls_R_factor_gt     0.0485
_refine_ls_wR_factor_gt     0.1269
_refine_ls_wR_factor_ref     0.1520
_refine_ls_goodness_of_fit_ref     1.062
_refine_ls_restrained_S_all     1.062
_refine_ls_number_reflns     8160
_refine_ls_number_parameters     380
_refine_ls_number_restraints     0
_refine_ls_hydrogen_treatment     constr
_refine_ls_weighting_scheme     calc
_refine_ls_weighting_details
         'calc w=1/[\s^2^(Fo^2^)+(0.0658P)^2^+5.0424P] where P=(Fo^2^+2Fc^2^)/3'
_atom_sites_solution_hydrogens     geom
_atom_sites_solution_primary     direct
_atom_sites_solution_secondary     difmap
_refine_ls_shift/su_max     0.000
_refine_ls_shift/su_mean     0.000
_refine_diff_density_max     0.467
_refine_diff_density_min     -0.322
_refine_ls_extinction_method     none
_refine_ls_extinction_coef     ?
loop_
    _atom_type_symbol
    _atom_type_description
    _atom_type_scat_dispersion_real
    _atom_type_scat_dispersion_imag
    _atom_type_scat_source
    'C' 'C' 0.0033 0.0016
                         'International Tables Vol C Tables 4.2.6.8 and 6.1.1.4'
    'H' 'H' 0.0000 0.0000
                         'International Tables Vol C Tables 4.2.6.8 and 6.1.1.4'
    'N' 'N' 0.0061 0.0033
                         'International Tables Vol C Tables 4.2.6.8 and 6.1.1.4'
    'O' 'O' 0.0106 0.0060
                         'International Tables Vol C Tables 4.2.6.8 and 6.1.1.4'
    'Cl' 'Cl' 0.1484 0.1585
                         'International Tables Vol C Tables 4.2.6.8 and 6.1.1.4'
_computing_data_collection     'APEX2 (Bruker, 2004)'
_computing_cell_refinement     'APEX2 (Bruker, 2004)'
_computing_data_reduction     'SAINT (Bruker, 2004)'
_computing_structure_solution     'SHELXS97 (Sheldrick, 2008)'
_computing_structure_refinement     'SHELXL97 (Sheldrick, 2008)'
_computing_molecular_graphics     'PLATON (Spek, 2003)'
_computing_publication_material     'SHELXL97 (Sheldrick, 2008)'
loop_
    _atom_site_type_symbol
    _atom_site_label
    _atom_site_fract_x
    _atom_site_fract_y
    _atom_site_fract_z
    _atom_site_U_iso_or_equiv
    _atom_site_adp_type
    _atom_site_calc_flag
    _atom_site_refinement_flags
    _atom_site_occupancy
    _atom_site_disorder_assembly
    _atom_site_disorder_group
    Cl Cl1 -0.002080(13) 0.34019(9) 0.38789(4) 0.06938(19) Uani d . 1 . .
    Cl Cl2 -0.014144(16) 0.71550(10) 0.36697(4) 0.0841(2) Uani d . 1 . .
    O O1 -0.19815(3) 0.41995(17) 0.58966(8) 0.0475(3) Uani d . 1 . .
    O O2 -0.12583(4) -0.06851(17) 0.48514(7) 0.0512(3) Uani d . 1 . .
    C C9 -0.16950(4) 0.23492(18) 0.52002(8) 0.0299(3) Uani d . 1 . .
    C C10 -0.17115(4) 0.36502(19) 0.57873(9) 0.0333(3) Uani d . 1 . .
    C C25 -0.16332(4) 0.06301(19) 0.56048(9) 0.0333(3) Uani d . 1 . .
    C C17 -0.20508(4) 0.2125(2) 0.46665(9) 0.0346(3) Uani d . 1 . .
    H H17 -0.2226 0.2408 0.4959 0.042 Uiso calc R 1 . .
    C C1 -0.08342(4) 0.4158(2) 0.48236(9) 0.0357(3) Uani d . 1 . .
    C C7 -0.10569(4) 0.3176(2) 0.52492(9) 0.0355(3) Uani d . 1 . .
    H H7 -0.0949 0.2116 0.5348 0.043 Uiso calc R 1 . .
    N N1 -0.19450(4) -0.02695(18) 0.52975(9) 0.0425(3) Uani d . 1 . .
    C C6 -0.08905(5) 0.5788(2) 0.47013(11) 0.0469(4) Uani d . 1 . .
    H H6 -0.1074 0.6281 0.4862 0.056 Uiso calc R 1 . .
    C C8 -0.14162(4) 0.2907(2) 0.47710(9) 0.0336(3) Uani d . 1 . .
    H H8A -0.1398 0.2109 0.4391 0.040 Uiso calc R 1 . .
    H H8B -0.1492 0.3905 0.4514 0.040 Uiso calc R 1 . .
    C C18 -0.21192(4) 0.3169(2) 0.39763(9) 0.0381(4) Uani d . 1 . .
    C C26 -0.12974(4) -0.0201(2) 0.54571(10) 0.0383(4) Uani d . 1 . .
    C C2 -0.05649(4) 0.3440(2) 0.45610(9) 0.0388(4) Uani d . 1 . .
    H H2 -0.0526 0.2341 0.4630 0.047 Uiso calc R 1 . .
    C C3 -0.03528(4) 0.4344(3) 0.41954(10) 0.0434(4) Uani d . 1 . .
    C C11 -0.13780(4) 0.4193(2) 0.62382(9) 0.0365(3) Uani d . 1 . .
    C C16 -0.10692(4) 0.3935(2) 0.59997(9) 0.0385(4) Uani d . 1 . .
    C C35 -0.15689(5) 0.0661(2) 0.64538(9) 0.0398(4) Uani d . 1 . .
    C C36 -0.12327(5) 0.0156(2) 0.67380(10) 0.0442(4) Uani d . 1 . .
    C C24 -0.20754(5) 0.0320(2) 0.45465(11) 0.0432(4) Uani d . 1 . .
    H H24A -0.2311 -0.0019 0.4366 0.052 Uiso calc R 1 . .
    H H24B -0.1934 -0.0037 0.4198 0.052 Uiso calc R 1 . .
    C C27 -0.10569(5) -0.0354(2) 0.61808(11) 0.0454(4) Uani d . 1 . .
    C C4 -0.04084(5) 0.5976(3) 0.40924(11) 0.0494(5) Uani d . 1 . .
    C C23 -0.20506(5) 0.2687(3) 0.32921(11) 0.0517(5) Uani d . 1 . .
    H H23 -0.1958 0.1672 0.3246 0.062 Uiso calc R 1 . .
    C C5 -0.06793(5) 0.6693(3) 0.43455(12) 0.0529(5) Uani d . 1 . .
    H H5 -0.0719 0.7792 0.4275 0.063 Uiso calc R 1 . .
    C C15 -0.07627(5) 0.4379(3) 0.64733(11) 0.0572(5) Uani d . 1 . .
    H H15 -0.0554 0.4209 0.6322 0.069 Uiso calc R 1 . .
    C C19 -0.22596(5) 0.4685(3) 0.40187(13) 0.0539(5) Uani d . 1 . .
    H H19 -0.2313 0.5030 0.4469 0.065 Uiso calc R 1 . .
    C C12 -0.13751(6) 0.4898(3) 0.69397(11) 0.0521(5) Uani d . 1 . .
    H H12 -0.1581 0.5081 0.7098 0.062 Uiso calc R 1 . .
    C C31 -0.10852(7) 0.0127(3) 0.75047(12) 0.0620(6) Uani d . 1 . .
    C C34 -0.17765(6) 0.1082(2) 0.69419(11) 0.0532(5) Uani d . 1 . .
    H H34 -0.2005 0.1372 0.6770 0.064 Uiso calc R 1 . .
    C C22 -0.21188(6) 0.3698(3) 0.26740(12) 0.0648(6) Uani d . 1 . .
    H H22 -0.2073 0.3351 0.2217 0.078 Uiso calc R 1 . .
    C C14 -0.07653(7) 0.5065(4) 0.71610(12) 0.0726(7) Uani d . 1 . .
    H H14 -0.0559 0.5357 0.7470 0.087 Uiso calc R 1 . .
    C C37 -0.19281(6) -0.2006(2) 0.53935(14) 0.0607(6) Uani d . 1 . .
    H H37A -0.2155 -0.2451 0.5263 0.091 Uiso calc R 1 . .
    H H37B -0.1832 -0.2258 0.5907 0.091 Uiso calc R 1 . .
    H H37C -0.1786 -0.2457 0.5074 0.091 Uiso calc R 1 . .
    C C13 -0.10704(7) 0.5319(3) 0.73924(12) 0.0696(7) Uani d . 1 . .
    H H13 -0.1070 0.5779 0.7859 0.083 Uiso calc R 1 . .
    C C28 -0.07225(6) -0.0877(3) 0.63682(15) 0.0686(6) Uani d . 1 . .
    H H28 -0.0603 -0.1229 0.6006 0.082 Uiso calc R 1 . .
    C C32 -0.13034(9) 0.0616(3) 0.79920(12) 0.0757(8) Uani d . 1 . .
    H H32 -0.1220 0.0632 0.8507 0.091 Uiso calc R 1 . .
    C C21 -0.22524(6) 0.5203(4) 0.27320(15) 0.0713(7) Uani d . 1 . .
    H H21 -0.2296 0.5883 0.2318 0.086 Uiso calc R 1 . .
    C C20 -0.23216(7) 0.5694(3) 0.34039(16) 0.0728(7) Uani d . 1 . .
    H H20 -0.2411 0.6717 0.3448 0.087 Uiso calc R 1 . .
    C C33 -0.16333(8) 0.1062(3) 0.77166(13) 0.0709(7) Uani d . 1 . .
    H H33 -0.1771 0.1369 0.8053 0.085 Uiso calc R 1 . .
    C C30 -0.07403(8) -0.0392(4) 0.76769(16) 0.0849(9) Uani d . 1 . .
    H H30 -0.0627 -0.0418 0.8175 0.102 Uiso calc R 1 . .
    C C29 -0.05687(8) -0.0856(4) 0.71354(19) 0.0918(10) Uani d . 1 . .
    H H29 -0.0340 -0.1173 0.7276 0.110 Uiso calc R 1 . .
loop_
    _atom_site_aniso_label
    _atom_site_aniso_U_11
    _atom_site_aniso_U_22
    _atom_site_aniso_U_33
    _atom_site_aniso_U_12
    _atom_site_aniso_U_13
    _atom_site_aniso_U_23
    Cl1 0.0432(3) 0.0965(5) 0.0761(4) 0.0129(3) 0.0307(2) -0.0009(3)
    Cl2 0.0595(3) 0.0979(5) 0.1025(5) -0.0085(3) 0.0344(3) 0.0410(4)
    O1 0.0376(6) 0.0514(8) 0.0557(8) 0.0082(6) 0.0145(5) -0.0118(6)
    O2 0.0620(8) 0.0522(8) 0.0423(7) 0.0176(6) 0.0172(6) -0.0053(6)
    C9 0.0268(6) 0.0317(7) 0.0319(7) 0.0013(6) 0.0077(5) -0.0011(6)
    C10 0.0334(7) 0.0320(8) 0.0362(8) 0.0021(6) 0.0108(6) -0.0002(6)
    C25 0.0366(8) 0.0317(8) 0.0331(7) 0.0021(6) 0.0102(6) -0.0006(6)
    C17 0.0280(7) 0.0380(8) 0.0377(8) -0.0003(6) 0.0058(6) -0.0020(6)
    C1 0.0268(7) 0.0431(9) 0.0378(8) 0.0014(6) 0.0071(6) 0.0029(7)
    C7 0.0273(7) 0.0400(9) 0.0399(8) 0.0017(6) 0.0082(6) 0.0047(7)
    N1 0.0428(8) 0.0347(7) 0.0488(8) -0.0066(6) 0.0065(6) 0.0001(6)
    C6 0.0383(9) 0.0485(10) 0.0573(11) 0.0094(8) 0.0178(8) 0.0096(8)
    C8 0.0276(7) 0.0396(8) 0.0344(7) 0.0010(6) 0.0083(6) 0.0016(6)
    C18 0.0279(7) 0.0455(9) 0.0389(8) -0.0036(6) 0.0013(6) 0.0006(7)
    C26 0.0429(9) 0.0324(8) 0.0406(9) 0.0075(7) 0.0103(7) 0.0020(7)
    C2 0.0313(7) 0.0447(9) 0.0410(9) 0.0037(7) 0.0082(6) 0.0004(7)
    C3 0.0280(7) 0.0638(12) 0.0392(9) 0.0030(7) 0.0089(6) 0.0001(8)
    C11 0.0386(8) 0.0358(8) 0.0352(8) -0.0032(7) 0.0080(6) -0.0018(6)
    C16 0.0336(8) 0.0457(9) 0.0356(8) -0.0050(7) 0.0055(6) 0.0045(7)
    C35 0.0531(10) 0.0342(8) 0.0339(8) -0.0060(7) 0.0132(7) 0.0014(6)
    C36 0.0578(11) 0.0364(9) 0.0358(8) -0.0069(8) 0.0029(7) 0.0044(7)
    C24 0.0397(9) 0.0416(9) 0.0458(9) -0.0068(7) 0.0020(7) -0.0038(7)
    C27 0.0452(9) 0.0426(10) 0.0452(10) 0.0057(8) 0.0012(7) 0.0057(8)
    C4 0.0348(8) 0.0651(13) 0.0491(10) -0.0040(8) 0.0103(7) 0.0153(9)
    C23 0.0545(11) 0.0560(12) 0.0442(10) -0.0072(9) 0.0084(8) -0.0038(9)
    C5 0.0462(10) 0.0489(11) 0.0652(12) 0.0041(8) 0.0146(9) 0.0148(9)
    C15 0.0393(9) 0.0862(16) 0.0440(10) -0.0144(10) 0.0026(8) 0.0033(10)
    C19 0.0498(10) 0.0540(12) 0.0578(12) 0.0095(9) 0.0098(9) 0.0082(9)
    C12 0.0575(11) 0.0569(12) 0.0439(10) -0.0085(9) 0.0152(9) -0.0114(9)
    C31 0.0863(16) 0.0539(12) 0.0392(10) -0.0176(11) -0.0046(10) 0.0067(9)
    C34 0.0725(13) 0.0464(11) 0.0488(10) -0.0088(9) 0.0317(10) 0.0003(8)
    C22 0.0663(13) 0.0867(18) 0.0395(10) -0.0265(13) 0.0055(9) 0.0027(11)
    C14 0.0606(13) 0.109(2) 0.0426(11) -0.0316(14) -0.0049(10) -0.0049(12)
    C37 0.0711(14) 0.0378(10) 0.0712(14) -0.0094(9) 0.0088(11) 0.0038(10)
    C13 0.0773(16) 0.0891(18) 0.0406(11) -0.0263(14) 0.0072(10) -0.0181(11)
    C28 0.0535(12) 0.0727(16) 0.0739(15) 0.0180(11) -0.0019(11) 0.0078(12)
    C32 0.126(2) 0.0698(16) 0.0302(10) -0.0331(16) 0.0127(12) 0.0023(10)
    C21 0.0602(13) 0.0862(19) 0.0617(14) -0.0127(13) -0.0026(11) 0.0319(13)
    C20 0.0660(14) 0.0633(15) 0.0866(18) 0.0147(12) 0.0085(13) 0.0278(13)
    C33 0.116(2) 0.0621(14) 0.0454(11) -0.0251(14) 0.0423(14) -0.0041(10)
    C30 0.093(2) 0.087(2) 0.0579(15) -0.0109(16) -0.0288(15) 0.0166(14)
    C29 0.0645(16) 0.103(2) 0.092(2) 0.0113(16) -0.0254(15) 0.0192(18)
_geom_special_details
;
All e.s.d.'s (except the e.s.d. in the dihedral angle between two l.s. planes)
are estimated using the full covariance matrix. The cell e.s.d.'s are taken
into account individually in the estimation of e.s.d.'s in distances, angles
and torsion angles; correlations between e.s.d.'s in cell parameters are only
used when they are defined by crystal symmetry. An approximate (isotropic)
treatment of cell e.s.d.'s is used for estimating e.s.d.'s involving l.s.
planes.
;
loop_
    _geom_bond_atom_site_label_1
    _geom_bond_atom_site_label_2
    _geom_bond_site_symmetry_2
    _geom_bond_distance
    _geom_bond_publ_flag
    Cl1 C3 . 1.7219(18) .
    Cl2 C4 . 1.7266(19) .
    O1 C10 . 1.2141(19) .
    O2 C26 . 1.210(2) .
    C9 C10 . 1.529(2) ?
    C9 C8 . 1.541(2) ?
    C9 C17 . 1.560(2) ?
    C9 C25 . 1.603(2) ?
    C10 C11 . 1.484(2) ?
    C25 N1 . 1.459(2) .
    C25 C35 . 1.515(2) ?
    C25 C26 . 1.567(2) ?
    C17 C18 . 1.506(2) ?
    C17 C24 . 1.516(2) ?
    C17 H17 . 0.9800 ?
    C1 C6 . 1.383(3) ?
    C1 C2 . 1.385(2) ?
    C1 C7 . 1.518(2) ?
    C7 C16 . 1.512(2) ?
    C7 C8 . 1.534(2) ?
    C7 H7 . 0.9800 ?
    N1 C24 . 1.448(2) .
    N1 C37 . 1.452(2) .
    C6 C5 . 1.375(3) ?
    C6 H6 . 0.9300 ?
    C8 H8A . 0.9700 ?
    C8 H8B . 0.9700 ?
    C18 C23 . 1.383(3) ?
    C18 C19 . 1.385(3) ?
    C26 C27 . 1.473(3) ?
    C2 C3 . 1.388(2) ?
    C2 H2 . 0.9300 ?
    C3 C4 . 1.380(3) ?
    C11 C16 . 1.391(2) ?
    C11 C12 . 1.401(2) ?
    C16 C15 . 1.396(2) ?
    C35 C34 . 1.367(3) ?
    C35 C36 . 1.397(3) ?
    C36 C27 . 1.401(3) ?
    C36 C31 . 1.404(3) ?
    C24 H24A . 0.9700 ?
    C24 H24B . 0.9700 ?
    C27 C28 . 1.373(3) ?
    C4 C5 . 1.382(3) ?
    C23 C22 . 1.387(3) ?
    C23 H23 . 0.9300 ?
    C5 H5 . 0.9300 ?
    C15 C14 . 1.376(3) ?
    C15 H15 . 0.9300 ?
    C19 C20 . 1.380(3) ?
    C19 H19 . 0.9300 ?
    C12 C13 . 1.368(3) ?
    C12 H12 . 0.9300 ?
    C31 C30 . 1.409(4) ?
    C31 C32 . 1.412(4) ?
    C34 C33 . 1.413(3) ?
    C34 H34 . 0.9300 ?
    C22 C21 . 1.369(4) ?
    C22 H22 . 0.9300 ?
    C14 C13 . 1.371(4) ?
    C14 H14 . 0.9300 ?
    C37 H37A . 0.9600 ?
    C37 H37B . 0.9600 ?
    C37 H37C . 0.9600 ?
    C13 H13 . 0.9300 ?
    C28 C29 . 1.410(4) ?
    C28 H28 . 0.9300 ?
    C32 C33 . 1.358(4) ?
    C32 H32 . 0.9300 ?
    C21 C20 . 1.365(4) ?
    C21 H21 . 0.9300 ?
    C20 H20 . 0.9300 ?
    C33 H33 . 0.9300 ?
    C30 C29 . 1.356(5) ?
    C30 H30 . 0.9300 ?
    C29 H29 . 0.9300 ?
loop_
    _geom_angle_atom_site_label_1
    _geom_angle_atom_site_label_2
    _geom_angle_atom_site_label_3
    _geom_angle_site_symmetry_1
    _geom_angle_site_symmetry_3
    _geom_angle
    _geom_angle_publ_flag
    C10 C9 C8 . . 105.82(12) ?
    C10 C9 C17 . . 111.28(12) ?
    C8 C9 C17 . . 111.75(12) ?
    C10 C9 C25 . . 109.40(12) ?
    C8 C9 C25 . . 116.04(12) ?
    C17 C9 C25 . . 102.65(12) ?
    O1 C10 C11 . . 120.92(15) .
    O1 C10 C9 . . 122.52(14) .
    C11 C10 C9 . . 116.55(13) ?
    N1 C25 C35 . . 111.22(13) .
    N1 C25 C26 . . 113.12(13) .
    C35 C25 C26 . . 101.58(13) ?
    N1 C25 C9 . . 103.72(12) .
    C35 C25 C9 . . 115.68(13) ?
    C26 C25 C9 . . 111.90(12) ?
    C18 C17 C24 . . 116.94(14) ?
    C18 C17 C9 . . 116.44(13) ?
    C24 C17 C9 . . 103.44(13) ?
    C18 C17 H17 . . 106.4 ?
    C24 C17 H17 . . 106.4 ?
    C9 C17 H17 . . 106.4 ?
    C6 C1 C2 . . 118.46(16) ?
    C6 C1 C7 . . 121.07(14) ?
    C2 C1 C7 . . 120.46(16) ?
    C16 C7 C1 . . 111.05(14) ?
    C16 C7 C8 . . 112.58(13) ?
    C1 C7 C8 . . 110.86(13) ?
    C16 C7 H7 . . 107.4 ?
    C1 C7 H7 . . 107.4 ?
    C8 C7 H7 . . 107.4 ?
    C24 N1 C37 . . 116.63(16) .
    C24 N1 C25 . . 108.04(13) .
    C37 N1 C25 . . 116.51(16) ?
    C5 C6 C1 . . 121.11(17) ?
    C5 C6 H6 . . 119.4 ?
    C1 C6 H6 . . 119.4 ?
    C7 C8 C9 . . 115.71(13) ?
    C7 C8 H8A . . 108.4 ?
    C9 C8 H8A . . 108.4 ?
    C7 C8 H8B . . 108.4 ?
    C9 C8 H8B . . 108.4 ?
    H8A C8 H8B . . 107.4 ?
    C23 C18 C19 . . 117.65(18) ?
    C23 C18 C17 . . 123.25(17) ?
    C19 C18 C17 . . 119.10(16) ?
    O2 C26 C27 . . 127.58(16) .
    O2 C26 C25 . . 124.35(16) .
    C27 C26 C25 . . 107.98(14) ?
    C1 C2 C3 . . 120.70(17) ?
    C1 C2 H2 . . 119.6 ?
    C3 C2 H2 . . 119.6 ?
    C4 C3 C2 . . 120.02(16) ?
    C4 C3 Cl1 . . 120.86(14) .
    C2 C3 Cl1 . . 119.11(15) .
    C16 C11 C12 . . 119.67(16) ?
    C16 C11 C10 . . 121.56(15) ?
    C12 C11 C10 . . 118.67(16) ?
    C11 C16 C15 . . 118.65(17) ?
    C11 C16 C7 . . 121.94(14) ?
    C15 C16 C7 . . 119.40(16) ?
    C34 C35 C36 . . 119.14(18) ?
    C34 C35 C25 . . 131.44(18) ?
    C36 C35 C25 . . 109.43(15) ?
    C35 C36 C27 . . 113.24(16) ?
    C35 C36 C31 . . 123.9(2) ?
    C27 C36 C31 . . 122.9(2) ?
    N1 C24 C17 . . 101.37(14) .
    N1 C24 H24A . . 111.5 ?
    C17 C24 H24A . . 111.5 ?
    N1 C24 H24B . . 111.5 ?
    C17 C24 H24B . . 111.5 ?
    H24A C24 H24B . . 109.3 ?
    C28 C27 C36 . . 120.44(19) ?
    C28 C27 C26 . . 132.5(2) ?
    C36 C27 C26 . . 107.09(16) ?
    C3 C4 C5 . . 119.47(17) ?
    C3 C4 Cl2 . . 121.45(15) .
    C5 C4 Cl2 . . 119.07(17) .
    C18 C23 C22 . . 120.8(2) ?
    C18 C23 H23 . . 119.6 ?
    C22 C23 H23 . . 119.6 ?
    C6 C5 C4 . . 120.22(19) ?
    C6 C5 H5 . . 119.9 ?
    C4 C5 H5 . . 119.9 ?
    C14 C15 C16 . . 120.8(2) ?
    C14 C15 H15 . . 119.6 ?
    C16 C15 H15 . . 119.6 ?
    C20 C19 C18 . . 121.2(2) ?
    C20 C19 H19 . . 119.4 ?
    C18 C19 H19 . . 119.4 ?
    C13 C12 C11 . . 120.4(2) ?
    C13 C12 H12 . . 119.8 ?
    C11 C12 H12 . . 119.8 ?
    C36 C31 C30 . . 115.2(2) ?
    C36 C31 C32 . . 115.5(2) ?
    C30 C31 C32 . . 129.3(2) ?
    C35 C34 C33 . . 117.9(2) ?
    C35 C34 H34 . . 121.0 ?
    C33 C34 H34 . . 121.0 ?
    C21 C22 C23 . . 120.5(2) ?
    C21 C22 H22 . . 119.7 ?
    C23 C22 H22 . . 119.7 ?
    C13 C14 C15 . . 120.3(2) ?
    C13 C14 H14 . . 119.9 ?
    C15 C14 H14 . . 119.9 ?
    N1 C37 H37A . . 109.5 ?
    N1 C37 H37B . . 109.5 ?
    H37A C37 H37B . . 109.5 ?
    N1 C37 H37C . . 109.5 ?
    H37A C37 H37C . . 109.5 ?
    H37B C37 H37C . . 109.5 ?
    C12 C13 C14 . . 120.2(2) ?
    C12 C13 H13 . . 119.9 ?
    C14 C13 H13 . . 119.9 ?
    C27 C28 C29 . . 117.0(3) ?
    C27 C28 H28 . . 121.5 ?
    C29 C28 H28 . . 121.5 ?
    C33 C32 C31 . . 120.6(2) ?
    C33 C32 H32 . . 119.7 ?
    C31 C32 H32 . . 119.7 ?
    C20 C21 C22 . . 119.3(2) ?
    C20 C21 H21 . . 120.4 ?
    C22 C21 H21 . . 120.4 ?
    C21 C20 C19 . . 120.5(3) ?
    C21 C20 H20 . . 119.7 ?
    C19 C20 H20 . . 119.7 ?
    C32 C33 C34 . . 122.9(2) ?
    C32 C33 H33 . . 118.5 ?
    C34 C33 H33 . . 118.5 ?
    C29 C30 C31 . . 121.7(2) ?
    C29 C30 H30 . . 119.1 ?
    C31 C30 H30 . . 119.1 ?
    C30 C29 C28 . . 122.7(3) ?
    C30 C29 H29 . . 118.6 ?
    C28 C29 H29 . . 118.6 ?
loop_
    _geom_hbond_atom_site_label_D
    _geom_hbond_atom_site_label_H
    _geom_hbond_atom_site_label_A
    _geom_hbond_site_symmetry_A
    _geom_hbond_distance_DH
    _geom_hbond_distance_HA
    _geom_hbond_distance_DA
    _geom_hbond_angle_DHA
    _geom_hbond_publ_flag
    C8 H8A O2 . 0.97 2.49 3.045(2) 116.0 y
    C17 H17 O1 . 0.98 2.33 2.794(2) 108.2 y
    C32 H32 O2 6_556 0.9300 2.4800 3.351(3) 156.00 yes
