# Supplementary material for: (4S)-4-(3,4-Dichloro­phen­yl)-1′-methyl-4′-phenyl-3,4-dihydronaphthalene-2-spiro-3′-pyrrolidine-2′-spiro-1′′-acenaphthyl­ene-1,2′′(2H,1′′H)-dione
Source: Acta Crystallogr Sect E Struct Rep Online. 2008 May 17;64(Pt 6):o1089. doi: 10.1107/S1600536808013846 (PMC2961525; doi:10.1107/S1600536808013846)
Supplement: Supplementary file 2 [file e-64-o1089-Isup2.hkl]

#
# h,k,l, Fc-squared, Fo-squared, sigma(Fo-squared) and status flag
#
data_I
_shelx_title ' ANQNMG in C-1'
_shelx_refln_list_code          4
_shelx_F_calc_maximum      620.16
_exptl_crystal_F_000      2448.00
_reflns_d_resolution_high  0.7196
 
loop_
 _symmetry_equiv_pos_as_xyz
 'x, y, z'
 '-x, y, -z+1/2'
 'x+1/2, y+1/2, z'
 '-x+1/2, y+1/2, -z+1/2'
 '-x, -y, -z'
 'x, -y, z-1/2'
 '-x+1/2, -y+1/2, -z'
 'x+1/2, -y+1/2, z-1/2'
 
_cell_length_a    39.6142
_cell_length_b     8.3031
_cell_length_c    18.1810
_cell_angle_alpha  90.000
_cell_angle_beta  101.135
_cell_angle_gamma  90.000
 
_shelx_F_squared_multiplier     1.000
 
loop_
 _refln_index_h
 _refln_index_k
 _refln_index_l
 _refln_F_squared_calc
 _refln_F_squared_meas
 _refln_F_squared_sigma
 _refln_observed_status
   2   0   0      450.18       -0.16      0.16 o
   4   0   0    34854.20    19964.08    464.85 o
   6   0   0     5235.94     5326.96     46.27 o
   8   0   0     1549.77     1592.60     18.67 o
  10   0   0    91413.72    90989.94    712.94 o
  12   0   0     3591.86     4219.67     37.18 o
  14   0   0    62873.98    63333.32    494.81 o
  16   0   0    11147.18    10412.56     86.55 o
  18   0   0     8675.41     9197.16     81.63 o
  20   0   0      412.93      493.38     12.87 o
  22   0   0      421.20      551.08     13.04 o
  24   0   0     5760.22     6366.22     64.52 o
  26   0   0      541.75      650.87     15.54 o
  28   0   0      828.03      746.42     17.18 o
  30   0   0    10463.27    10249.06    105.85 o
  32   0   0     5128.68     4934.47     58.96 o
  34   0   0      461.77      516.32     20.15 o
  36   0   0     1212.93     1096.50     25.21 o
  38   0   0      359.43      334.24     23.62 o
  40   0   0        0.03       13.69     16.00 o
  42   0   0      596.80      503.61     29.79 o
  44   0   0       99.85      177.77     30.99 o
  46   0   0        7.13        7.17     20.18 o
  48   0   0      960.31      773.41     43.78 o
  50   0   0        0.44      -35.59     60.43 o
  52   0   0       74.64       39.37     26.41 o
   1   1   0    16657.58    13515.52    229.80 o
   3   1   0    76965.38    74041.99    561.13 o
   5   1   0    11765.16    12264.50     68.65 o
   7   1   0    31441.97    32259.78    171.84 o
   9   1   0    31670.85    31568.75    174.89 o
  11   1   0      144.21      230.58      6.23 o
  13   1   0    40778.90    40541.76    224.70 o
  15   1   0     5324.27     5253.12     32.64 o
  17   1   0     4151.28     4747.22     30.58 o
  19   1   0       11.50       11.20      3.62 o
  21   1   0    13057.33    13498.67     85.59 o
  23   1   0     3432.39     3922.39     34.74 o
  25   1   0      406.78      452.95      9.14 o
  27   1   0     7983.44     7506.27     50.82 o
  29   1   0     2169.29     2058.91     20.93 o
  31   1   0      549.15      553.06     10.88 o
  33   1   0      775.66      694.64     13.24 o
  35   1   0     3940.61     3494.51     34.13 o
  37   1   0      165.51      167.49     11.94 o
  39   1   0      274.13      224.61     14.06 o
  41   1   0       83.25       90.25     12.70 o
  43   1   0        3.32       -6.18     12.97 o
  45   1   0       79.85       63.11     14.86 o
  47   1   0       14.58        3.01     14.38 o
  49   1   0       54.67       23.58     17.27 o
  51   1   0      242.85      285.86     29.18 o
  53   1   0       37.00       42.52     22.04 o
   0   2   0   122045.71   129310.50   1460.04 o
   2   2   0     8175.32     7286.20     97.14 o
   4   2   0   115693.80   117564.99   1118.36 o
   6   2   0    79292.86    80212.29    616.43 o
   8   2   0     1695.56     2129.82     25.25 o
  10   2   0     9498.98     9004.66     61.57 o
  12   2   0    12212.32    11621.74     74.22 o
  14   2   0     1477.52     1551.86     14.15 o
  16   2   0      292.32      227.00      4.91 o
  18   2   0     1818.63     1825.19     17.15 o
  20   2   0     9117.29     8938.75     54.05 o
  22   2   0      452.64      593.44     20.08 o
  24   2   0       57.93       55.46      5.91 o
  26   2   0     9261.08     9547.74     61.63 o
  28   2   0      999.32     1119.38     17.01 o
  30   2   0      969.17      869.69     14.11 o
  32   2   0      655.80      515.01     13.13 o
  34   2   0     1379.83     1301.79     21.04 o
  36   2   0      402.42      412.14     12.87 o
  38   2   0      423.79      357.25     14.38 o
  40   2   0      233.61      209.92     12.83 o
  42   2   0      461.02      400.75     16.54 o
  44   2   0        0.12        0.62     10.93 o
  46   2   0       19.05       10.31     11.43 o
  48   2   0       93.46       86.32     14.12 o
  50   2   0       22.75        3.07     13.07 o
  52   2   0        0.09      -13.23     13.23 o
   1   3   0    66554.07    71389.89    640.95 o
   3   3   0     1368.81      961.17     25.87 o
   5   3   0      984.51      773.08     21.30 o
   7   3   0    13402.88    12704.01    124.74 o
   9   3   0    23960.94    24161.18    187.60 o
  11   3   0     4190.06     4166.20     32.24 o
  13   3   0      264.06      527.03      8.51 o
  15   3   0    15240.34    15369.29    112.07 o
  17   3   0     6211.99     6169.53     48.94 o
  19   3   0    17379.82    18282.72    124.62 o
  21   3   0       59.96      163.10     10.34 o
  23   3   0       63.96       24.07      5.68 o
  25   3   0      550.17      479.82      8.62 o
  27   3   0      119.23      106.99      5.80 o
  29   3   0     2267.34     2212.28     31.20 o
  31   3   0        6.56       -6.50      6.50 o
  33   3   0      864.43      874.93     16.45 o
  35   3   0      131.55       82.88      8.84 o
  37   3   0      386.27      355.02     12.34 o
  39   3   0      136.99      130.43     11.49 o
  41   3   0       13.60       24.41     10.30 o
  43   3   0        5.53       -3.35     10.87 o
  45   3   0       10.00       -1.21     11.32 o
  47   3   0     1134.50     1161.99     25.20 o
  49   3   0       12.26       32.39     13.97 o
  51   3   0        0.02      -17.64     17.64 o
   0   4   0     3463.02     4284.26     58.42 o
   2   4   0     5730.57     7238.05     66.42 o
   4   4   0      915.03      996.17     27.04 o
   6   4   0      427.65      431.47     25.14 o
   8   4   0     4657.65     4914.76     49.40 o
  10   4   0     2529.86     2913.69     30.51 o
  12   4   0     7471.62     8045.82     76.66 o
  14   4   0      171.23      143.19      7.12 o
  16   4   0      135.23      189.23      8.33 o
  18   4   0     2895.57     3032.14     31.59 o
  20   4   0     1211.19     1239.16     18.45 o
  22   4   0     1544.28     1328.23     19.93 o
  24   4   0     1587.18     1600.10     22.13 o
  26   4   0      241.18      177.72     10.47 o
  28   4   0     1692.82     1549.01     27.11 o
  30   4   0      152.69      189.69     13.76 o
  32   4   0     1105.28     1133.43     28.57 o
  34   4   0     1092.38     1011.83     28.25 o
  36   4   0      397.50      405.13     20.08 o
  38   4   0      411.16      510.15     22.14 o
  40   4   0        0.20        0.90     17.78 o
  42   4   0       70.16       61.86     20.47 o
  44   4   0       59.98       62.98     24.89 o
  46   4   0      519.59      552.86     54.19 o
  48   4   0        0.42       20.33     38.53 o
  50   4   0       66.04       45.55     33.88 o
   1   5   0      295.83      156.73      6.33 o
   3   5   0     3961.70     3870.54     42.27 o
   5   5   0      752.37      813.99     15.26 o
   7   5   0     6662.11     6596.13     65.62 o
   9   5   0      613.98      661.38     14.84 o
  11   5   0      283.29      405.59     15.65 o
  13   5   0    13239.92    13313.25    126.58 o
  15   5   0       98.70       82.84      7.92 o
  17   5   0     1742.76     1629.32     31.53 o
  19   5   0      339.04      301.42     13.11 o
  21   5   0      757.59      861.31     31.19 o
  23   5   0        3.01        0.25      7.74 o
  25   5   0     3428.90     3239.38     38.04 o
  27   5   0      114.45       54.02     10.55 o
  29   5   0        0.15       -9.97      9.97 o
  31   5   0       94.94       48.65     17.85 o
  33   5   0       14.87        2.90     14.16 o
  35   5   0      664.51      692.44     28.19 o
  37   5   0       14.41      -10.08     15.99 o
  39   5   0        0.05      -15.71     15.71 o
  41   5   0        2.65        5.69     21.81 o
  43   5   0      141.73      176.20     28.25 o
  45   5   0      110.33      105.86     27.36 o
  47   5   0      270.18      328.19     41.08 o
   0   6   0     1096.12     1125.07     34.31 o
   2   6   0      318.94      261.51      8.61 o
   4   6   0     1253.40     1223.75     18.45 o
   6   6   0      235.92      315.75     10.00 o
   8   6   0     1790.61     1781.00     29.76 o
  10   6   0     2946.29     2923.03     34.66 o
  12   6   0      262.69      275.99      9.58 o
  14   6   0      610.10      535.10     17.10 o
  16   6   0     2407.69     2267.59     29.60 o
  18   6   0     2256.93     2173.61     31.99 o
  20   6   0      778.16      773.43     19.65 o
  22   6   0       74.96       60.39     10.53 o
  24   6   0      361.87      346.59     16.86 o
  26   6   0        0.30       -1.68     12.36 o
  28   6   0     1293.04     1308.24     33.93 o
  30   6   0       31.12       36.56     14.63 o
  32   6   0      570.15      532.58     24.62 o
  34   6   0       57.09       85.87     17.76 o
  36   6   0        9.64       -3.65     15.71 o
  38   6   0      347.78      365.35     24.56 o
  40   6   0      362.93      469.33     27.43 o
  42   6   0      117.78      158.38     28.82 o
  44   6   0       13.86       18.27     25.08 o
  46   6   0       16.01       41.48     52.05 o
   1   7   0        3.68       -6.77      6.77 o
   3   7   0      547.08      419.38     13.54 o
   5   7   0      333.25      282.81     12.82 o
   7   7   0      117.65      101.91      9.39 o
   9   7   0     2192.25     2160.01     34.09 o
  11   7   0       15.20       29.11      8.85 o
  13   7   0      867.45      938.23     20.72 o
  15   7   0        2.11        2.87      8.15 o
  17   7   0     1772.74     1955.89     32.54 o
  19   7   0     1683.83     1734.48     31.11 o
  21   7   0      603.87      495.09     20.57 o
  23   7   0      216.32      258.87     16.54 o
  25   7   0       26.84       46.90     16.04 o
  27   7   0       10.73      -13.31     13.31 o
  29   7   0      184.65      229.92     19.73 o
  31   7   0      538.00      589.95     26.35 o
  33   7   0      160.30      178.78     20.32 o
  35   7   0        1.70       -6.89     16.52 o
  37   7   0      197.01      212.70     22.11 o
  39   7   0      239.73      327.10     25.42 o
  41   7   0      238.63      306.10     29.39 o
   0   8   0     1142.97      822.01     40.82 o
   2   8   0       55.59       27.79     13.62 o
   4   8   0        1.52       26.49     13.49 o
   6   8   0       72.48      105.95     15.29 o
   8   8   0       13.06       -5.25     13.11 o
  10   8   0        4.08       11.41      9.30 o
  12   8   0        6.21       27.82     10.02 o
  14   8   0      538.04      459.48     16.72 o
  16   8   0       29.17       39.75     10.97 o
  18   8   0      264.59      348.98     17.35 o
  20   8   0      249.51      200.30     15.63 o
  22   8   0       70.28      108.98     14.76 o
  24   8   0       18.49       41.85     13.87 o
  26   8   0      297.27      304.38     20.72 o
  28   8   0       41.49       41.09     15.97 o
  30   8   0       12.00      -15.18     15.18 o
  32   8   0       90.25       60.99     18.10 o
  34   8   0       15.47       -3.40     17.27 o
  36   8   0        4.75        9.73     18.15 o
  38   8   0       49.21       51.11     20.65 o
   1   9   0       47.11       15.89     16.26 o
   3   9   0       15.35       -4.18     13.23 o
   5   9   0       62.29       53.79     14.48 o
   7   9   0      472.68      481.71     23.11 o
   9   9   0        0.11      -10.41     10.41 o
  11   9   0      188.91      218.88     12.80 o
  13   9   0       27.83       41.85     10.63 o
  15   9   0       27.51       47.84     12.21 o
  17   9   0      318.63      294.33     17.21 o
  19   9   0        6.73      -12.28     12.28 o
  21   9   0        8.95      -12.99     14.56 o
  23   9   0       23.15        4.69     13.50 o
  25   9   0       13.51        8.52     15.47 o
  27   9   0        0.23      -14.46     15.28 o
  29   9   0      101.79      118.56     18.82 o
  31   9   0       32.87       46.34     18.28 o
  33   9   0       84.47      115.67     20.80 o
   0  10   0       83.41      121.99     53.27 o
   2  10   0        7.19       21.61     38.83 o
   4  10   0       80.30      122.70     45.95 o
   6  10   0       20.55       19.62     41.07 o
   8  10   0       21.39      -15.80     15.80 o
  10  10   0      129.06       98.17     17.84 o
  12  10   0      194.03      208.88     35.08 o
  14  10   0       10.70        8.63     14.80 o
  16  10   0        0.08        0.77     15.02 o
  18  10   0      333.81      421.95     23.59 o
  20  10   0       20.23       20.75     14.45 o
  22  10   0       17.64       -2.92     14.26 o
  24  10   0       31.14       23.16     15.52 o
  26  10   0        0.65       -3.29     17.67 o
   1  11   0       84.16       73.10     42.98 o
   3  11   0       55.57      115.93     42.87 o
   5  11   0       19.73       -5.11     40.53 o
   7  11   0       48.65      100.40     20.13 o
   9  11   0       21.92      -18.44     18.44 o
  11  11   0        5.09        6.61     18.61 o
  13  11   0        1.01      -18.04     18.04 o
  15  11   0        1.96      -27.48     27.48 o
 -53   1   1        8.48      -13.53     20.70 o
 -51   1   1       33.06      -12.59     16.32 o
 -49   1   1       14.85       -1.58     15.08 o
 -47   1   1      339.25      411.46     20.57 o
 -45   1   1       89.59       38.02     14.25 o
 -43   1   1        1.51      -14.23     14.23 o
 -41   1   1      202.57      145.92     12.75 o
 -39   1   1        5.52        0.95     10.04 o
 -37   1   1       66.72      134.54      9.52 o
 -35   1   1     1316.87     1515.33     22.62 o
 -33   1   1    13613.98    13372.61     98.86 o
 -31   1   1      418.98      441.82     10.78 o
 -29   1   1     1898.59     1961.84     23.13 o
 -27   1   1     9736.69     9347.92     62.89 o
 -25   1   1       22.53       18.65      4.51 o
 -23   1   1     6111.82     5970.77     41.95 o
 -21   1   1        5.02       11.47      3.75 o
 -19   1   1    19452.18    18956.34    116.99 o
 -17   1   1    10345.81    10575.96     65.33 o
 -15   1   1    10160.54     9584.68     60.61 o
 -13   1   1     2145.80     2082.17     20.35 o
 -11   1   1      146.27      159.44      3.66 o
  -9   1   1    17880.99    18506.06    103.67 o
  -7   1   1    31848.95    32944.00    183.08 o
  -5   1   1    29640.58    29494.52    167.18 o
  -3   1   1     6773.28     6944.27     66.39 o
  -1   1   1    58125.94    54784.73    886.86 o
   1   1   1    26115.61    26654.24    224.36 o
   3   1   1      152.34      193.91      4.19 o
   5   1   1     5661.04     4837.74     27.64 o
   7   1   1    15577.52    14955.51     82.30 o
   9   1   1      296.14      409.04      8.12 o
  11   1   1      999.72      861.17      7.89 o
  13   1   1     4504.77     4428.71     28.27 o
  15   1   1    16948.83    18619.50    110.82 o
  17   1   1    22148.01    22454.50    130.34 o
  19   1   1     2177.01     2412.84     22.17 o
  21   1   1     3656.23     3856.43     35.98 o
  23   1   1       26.63       30.72      4.23 o
  25   1   1     5378.02     5584.14     38.97 o
  27   1   1      442.28      432.36     10.00 o
  29   1   1     2044.04     2115.32     19.86 o
  31   1   1     3447.70     3295.47     27.47 o
  33   1   1       90.22      173.39      8.37 o
  35   1   1      591.76      599.84     15.20 o
  37   1   1     3008.94     2819.02     34.23 o
  39   1   1     3138.68     3187.13     44.15 o
  41   1   1     1343.98     1439.90     29.47 o
  43   1   1     1342.25     1555.03     34.83 o
  45   1   1       77.93      112.17     15.55 o
  47   1   1       11.10      -15.46     15.46 o
  49   1   1      375.65      439.19     24.19 o
  51   1   1      159.00      179.79     24.67 o
  53   1   1      160.47      165.48     21.48 o
 -52   2   1        1.43      -13.70     13.70 o
 -50   2   1      120.58      146.39     14.09 o
 -48   2   1        9.36       -5.27     11.65 o
 -46   2   1      280.30      296.33     15.13 o
 -44   2   1      144.25      189.73     13.43 o
 -42   2   1      869.42      866.00     23.60 o
 -40   2   1      450.37      433.00     15.27 o
 -38   2   1       11.83       22.19      9.09 o
 -36   2   1      340.51      438.42     13.20 o
 -34   2   1     5558.48     5380.23     51.27 o
 -32   2   1     1773.47     1762.05     22.74 o
 -30   2   1      393.94      279.85      8.17 o
 -28   2   1     1290.94     1290.02     15.19 o
 -26   2   1      776.35      767.90     10.87 o
 -24   2   1     6227.75     6509.63     42.70 o
 -22   2   1      120.80       93.92      5.04 o
 -20   2   1     2015.20     2263.99     29.73 o
 -18   2   1     2906.14     3173.18     31.39 o
 -16   2   1     2947.49     3232.43     23.99 o
 -14   2   1    16170.16    17156.01    104.62 o
 -12   2   1       30.20       27.53      2.66 o
 -10   2   1      132.57       46.47      2.74 o
  -8   2   1    16984.26    18676.06    133.24 o
  -6   2   1    50743.92    52903.60    376.73 o
  -4   2   1       56.16      128.88     10.64 o
  -2   2   1    80685.56    88307.72   1373.26 o
   0   2   1        2.96       19.49      3.17 o
   2   2   1    14713.86    15048.51    122.55 o
   4   2   1       69.27      238.22     13.39 o
   6   2   1    20133.69    20062.61    143.45 o
   8   2   1      321.04      170.59      3.56 o
  10   2   1     6858.21     7121.66     45.04 o
  12   2   1     1476.86     1448.81     11.32 o
  14   2   1     9049.83    10193.53     58.13 o
  16   2   1        0.17        6.15      3.07 o
  18   2   1     8124.87     8739.55     53.54 o
  20   2   1      127.20       66.25      4.22 o
  22   2   1     1522.31     1448.20     13.79 o
  24   2   1     6220.15     6217.60     40.43 o
  26   2   1      295.18      344.99      9.02 o
  28   2   1      254.37      225.72      7.29 o
  30   2   1      121.28      110.21      6.50 o
  32   2   1     4702.95     4483.40     40.23 o
  34   2   1       33.18       43.37      9.39 o
  36   2   1       17.68       29.23      9.58 o
  38   2   1     3172.15     3072.01     39.28 o
  40   2   1      686.18      673.00     18.68 o
  42   2   1     2674.55     2778.06     39.80 o
  44   2   1       35.16       80.23     12.42 o
  46   2   1       76.19       73.37     14.16 o
  48   2   1      249.54      332.57     18.52 o
  50   2   1       11.60       15.77     13.33 o
  52   2   1      150.82      155.69     16.26 o
 -51   3   1        2.15       12.28     12.46 o
 -49   3   1      331.70      309.82     17.22 o
 -47   3   1      101.65       90.52     12.62 o
 -45   3   1       13.82       12.96     11.03 o
 -43   3   1        0.92      -10.36     10.36 o
 -41   3   1       31.38       36.71     10.38 o
 -39   3   1      623.94      547.31     15.60 o
 -37   3   1       21.53       -0.53      8.48 o
 -35   3   1      127.59       94.08      8.91 o
 -33   3   1      102.01       89.52      8.37 o
 -31   3   1      195.66      218.44     11.73 o
 -29   3   1      784.92      713.88     12.28 o
 -27   3   1       51.64       41.85      4.94 o
 -25   3   1      250.64      233.00      6.98 o
 -23   3   1      314.67      330.43      7.10 o
 -21   3   1     3085.56     2957.58     29.43 o
 -19   3   1        6.91       -4.55      4.55 o
 -17   3   1       10.03       -4.44      4.44 o
 -15   3   1     1370.15     1483.69     19.85 o
 -13   3   1     2732.61     3196.00     36.71 o
 -11   3   1     2509.91     2579.79     22.02 o
  -9   3   1     2749.17     2498.02     38.35 o
  -7   3   1    18899.65    20171.59    194.79 o
  -5   3   1     2798.25     3039.08     56.20 o
  -3   3   1    68924.19    71357.77    677.07 o
  -1   3   1       23.94       -5.07      5.07 o
   1   3   1       63.76        8.74      4.53 o
   3   3   1    39990.83    40197.13    383.70 o
   5   3   1      337.40      607.17     10.70 o
   7   3   1     4013.94     3058.35     27.09 o
   9   3   1       64.99       71.61      5.46 o
  11   3   1      820.63      580.77      8.23 o
  13   3   1     7300.40     6953.52     51.82 o
  15   3   1     4616.14     4362.88     33.98 o
  17   3   1     1206.48     1063.95     13.45 o
  19   3   1      827.40      667.60     10.72 o
  21   3   1      289.12      286.36      7.35 o
  23   3   1      294.52      407.18      8.84 o
  25   3   1     3179.77     3309.15     28.46 o
  27   3   1     1257.04     1214.90     14.43 o
  29   3   1       15.17        4.41      5.06 o
  31   3   1      196.94      148.82      7.73 o
  33   3   1      145.28      122.24      8.87 o
  35   3   1     1063.87     1059.59     17.48 o
  37   3   1       93.70       62.52      8.13 o
  39   3   1       23.45       25.91      8.42 o
  41   3   1       97.13       85.94      9.56 o
  43   3   1      305.08      320.45     13.29 o
  45   3   1      204.73      217.85     14.44 o
  47   3   1        1.04        0.12     12.94 o
  49   3   1      441.41      482.73     23.66 o
  51   3   1        9.46        1.86     18.25 o
 -50   4   1       41.83       30.08     32.73 o
 -48   4   1        9.14      -10.64     28.33 o
 -46   4   1       10.07       27.99     29.46 o
 -44   4   1      229.75      265.66     34.34 o
 -42   4   1      778.33      734.17     32.91 o
 -40   4   1       50.68       72.77     25.87 o
 -38   4   1        0.05      -13.18     13.18 o
 -36   4   1      363.90      371.45     19.58 o
 -34   4   1       24.47       22.84     13.14 o
 -32   4   1      419.50      401.87     18.23 o
 -30   4   1      686.03      641.34     24.48 o
 -28   4   1     1291.02     1266.27     20.96 o
 -26   4   1      285.67      313.06     10.46 o
 -24   4   1      248.21      190.24      9.21 o
 -22   4   1      110.97      140.50      8.53 o
 -20   4   1       57.71       42.51      7.92 o
 -18   4   1     4350.32     4178.59     39.88 o
 -16   4   1     8752.90     8610.02     70.22 o
 -14   4   1      448.04      563.74     11.16 o
 -12   4   1       30.47       12.55      5.12 o
 -10   4   1     4185.41     4338.93     44.43 o
  -8   4   1     4112.32     4286.76     51.11 o
  -6   4   1     6412.14     6507.59     71.03 o
  -4   4   1    10230.59    10607.09     99.34 o
  -2   4   1     1854.05     1913.30     21.31 o
   0   4   1     1333.47     1300.94     15.89 o
   2   4   1     2523.39     2402.34     25.49 o
   4   4   1       51.17       31.17      4.64 o
   6   4   1     4692.29     4732.27     56.62 o
   8   4   1     1197.36     1265.41     18.50 o
  10   4   1      104.61      108.55      5.65 o
  12   4   1     1180.89     1343.48     19.06 o
  14   4   1    14340.22    15271.25    124.29 o
  16   4   1      801.36      749.72     17.26 o
  18   4   1     5822.64     5967.04     51.72 o
  20   4   1     2959.28     3298.65     51.21 o
  22   4   1     1958.63     1916.61     24.26 o
  24   4   1     1094.96     1072.83     18.63 o
  26   4   1       23.06        6.20      8.51 o
  28   4   1     1166.81     1047.70     22.83 o
  30   4   1     1075.14      973.31     24.68 o
  32   4   1     1164.17     1050.97     27.85 o
  34   4   1      980.15      954.99     28.13 o
  36   4   1      124.27      128.81     17.09 o
  38   4   1     1229.87     1245.85     32.69 o
  40   4   1      255.89      282.83     24.42 o
  42   4   1       43.54       58.97     23.16 o
  44   4   1      895.81      988.44     59.87 o
  46   4   1        1.48       40.97     35.95 o
  48   4   1       86.74       32.21     38.83 o
 -47   5   1       79.49       90.23     28.37 o
 -45   5   1      314.41      350.19     37.40 o
 -43   5   1       17.29       45.93     27.02 o
 -41   5   1       19.97       22.46     19.28 o
 -39   5   1        3.99       -9.41     16.00 o
 -37   5   1      324.95      329.40     22.94 o
 -35   5   1        1.17      -14.09     14.09 o
 -33   5   1        6.15       -8.70     13.73 o
 -31   5   1      926.65      924.06     26.60 o
 -29   5   1      280.96      289.85     14.33 o
 -27   5   1       91.73       62.67      9.71 o
 -25   5   1       58.28       10.69      8.09 o
 -23   5   1      972.62      912.99     18.27 o
 -21   5   1       25.93       29.55      7.58 o
 -19   5   1      409.82      545.21     13.50 o
 -17   5   1      157.67      193.27      8.64 o
 -15   5   1     6139.20     6274.41     56.52 o
 -13   5   1      569.66      587.78     23.98 o
 -11   5   1     4225.88     4591.89     48.77 o
  -9   5   1      686.41      870.81     23.86 o
  -7   5   1    11196.33    11432.88    115.77 o
  -5   5   1     1681.49     1595.57     26.71 o
  -3   5   1      822.64      957.36     14.92 o
  -1   5   1     1688.72     1469.40     26.96 o
   1   5   1      415.58      402.47     13.26 o
   3   5   1     1722.58     1581.59     20.50 o
   5   5   1     1588.64     1670.07     23.13 o
   7   5   1      544.31      574.70     14.69 o
   9   5   1     3193.35     2912.68     31.66 o
  11   5   1     1104.99     1065.11     24.71 o
  13   5   1     3785.75     3865.11     38.76 o
  15   5   1      147.55      202.75     12.13 o
  17   5   1      900.59      801.64     14.58 o
  19   5   1      756.78      942.33     16.57 o
  21   5   1      589.06      536.03     13.82 o
  23   5   1     4837.39     4680.81     63.36 o
  25   5   1     1020.52     1029.67     21.61 o
  27   5   1       11.23      -10.11     10.11 o
  29   5   1      125.79      106.47     14.45 o
  31   5   1       25.16        1.38     12.70 o
  33   5   1      370.71      336.00     19.15 o
  35   5   1        0.07      -18.67     18.67 o
  37   5   1        8.77      -14.73     14.73 o
  39   5   1       59.36       12.03     18.76 o
  41   5   1      181.85      239.30     28.55 o
  43   5   1      344.04      337.71     34.04 o
  45   5   1      224.80      222.57     31.03 o
  47   5   1      115.14       98.47     34.48 o
 -46   6   1        0.93      -25.23     25.23 o
 -44   6   1        0.58        3.31     24.32 o
 -42   6   1       82.00       66.02     22.95 o
 -40   6   1       21.36       16.14     18.63 o
 -38   6   1      147.93      178.80     26.16 o
 -36   6   1      141.84      110.40     18.71 o
 -34   6   1       16.91        9.94     15.39 o
 -32   6   1       92.79       99.60     17.23 o
 -30   6   1      139.13      122.76     16.82 o
 -28   6   1      510.38      486.34     22.04 o
 -26   6   1     1650.75     1551.29     35.60 o
 -24   6   1      577.06      563.18     22.23 o
 -22   6   1      401.80      466.29     16.00 o
 -20   6   1     3237.23     3374.21     40.68 o
 -18   6   1       16.14        6.76      6.95 o
 -16   6   1      578.04      531.01     15.65 o
 -14   6   1      825.47      937.84     17.60 o
 -12   6   1      930.42      975.21     22.10 o
 -10   6   1     2501.20     2581.14     34.23 o
  -8   6   1      926.99      948.43     21.08 o
  -6   6   1       12.25        7.12      6.29 o
  -4   6   1     1637.10     1666.83     22.30 o
  -2   6   1      656.58      755.12     13.79 o
   0   6   1      614.95      609.12     12.04 o
   2   6   1       57.81       51.67      6.50 o
   4   6   1     1490.58     1573.63     22.92 o
   6   6   1     1192.50     1209.77     25.11 o
   8   6   1      116.79      129.10     18.13 o
  10   6   1       69.34       95.55      7.57 o
  12   6   1      442.73      454.78     12.02 o
  14   6   1     4866.34     5140.83     52.78 o
  16   6   1       53.67       78.99      8.44 o
  18   6   1      232.14      245.25     11.46 o
  20   6   1     2968.00     2795.31     40.70 o
  22   6   1        7.75      -10.14     10.14 o
  24   6   1        5.21       -5.99     11.12 o
  26   6   1      522.93      469.61     21.26 o
  28   6   1      493.25      470.32     22.16 o
  30   6   1       59.55       32.38     15.15 o
  32   6   1      515.44      489.39     24.44 o
  34   6   1       46.04       22.32     16.58 o
  36   6   1       11.56      -16.10     16.10 o
  38   6   1       67.97       42.69     18.53 o
  40   6   1        7.50        9.70     22.79 o
  42   6   1       26.05      -20.92     25.41 o
  44   6   1        9.99       13.01     25.51 o
 -43   7   1        0.03       11.79     47.58 o
 -41   7   1        8.96       13.93     20.10 o
 -39   7   1       86.44       90.46     21.07 o
 -37   7   1      242.44      271.80     23.17 o
 -35   7   1       54.12       68.37     18.49 o
 -33   7   1       57.49       45.12     17.34 o
 -31   7   1       28.72        9.41     15.75 o
 -29   7   1        4.98      -14.28     14.28 o
 -27   7   1       61.16       34.08     14.58 o
 -25   7   1      207.38      238.75     17.98 o
 -23   7   1       13.34        2.61     11.92 o
 -21   7   1       23.95       -6.39     10.57 o
 -19   7   1      138.47      100.95     12.28 o
 -17   7   1      609.44      637.15     19.13 o
 -15   7   1     1561.47     1529.21     25.19 o
 -13   7   1       62.04       38.78      8.66 o
 -11   7   1      424.82      450.82     14.04 o
  -9   7   1      338.07      301.26     12.79 o
  -7   7   1        7.52       -3.90      7.33 o
  -5   7   1       66.24       46.45      7.71 o
  -3   7   1       25.58       -5.23      6.55 o
  -1   7   1     1128.54     1104.83     20.65 o
   1   7   1       41.87       40.66      6.92 o
   3   7   1      218.05      192.76     13.80 o
   5   7   1     2296.41     2150.31     35.60 o
   7   7   1        2.17       -7.27      7.57 o
   9   7   1      400.49      437.99     14.38 o
  11   7   1      510.94      572.38     19.81 o
  13   7   1      268.43      211.71     12.08 o
  15   7   1      212.09      217.75     10.73 o
  17   7   1      391.22      395.46     15.78 o
  19   7   1      303.50      287.46     18.21 o
  21   7   1      123.78      109.52     13.79 o
  23   7   1       45.95       25.17     12.90 o
  25   7   1       28.04       22.01     13.03 o
  27   7   1       18.10       20.04     14.26 o
  29   7   1      901.31      936.36     31.79 o
  31   7   1       93.92       69.25     17.48 o
  33   7   1       32.57       48.48     17.76 o
  35   7   1      271.61      255.47     22.46 o
  37   7   1        4.51        8.99     18.17 o
  39   7   1      174.33      178.70     22.99 o
  41   7   1        5.17       -1.18     24.99 o
 -38   8   1        0.80      -16.49     18.62 o
 -36   8   1        2.09       -8.92     17.75 o
 -34   8   1        4.49      -12.51     17.05 o
 -32   8   1       37.86       54.34     19.55 o
 -30   8   1       26.60       23.66     16.00 o
 -28   8   1        3.80      -14.26     14.26 o
 -26   8   1       23.11       39.82     15.30 o
 -24   8   1      285.97      301.11     19.36 o
 -22   8   1        0.43        4.06     13.21 o
 -20   8   1       29.09       38.18     12.86 o
 -18   8   1        1.58       31.89     11.03 o
 -16   8   1     1424.60     1377.86     27.39 o
 -14   8   1       23.58       23.84     10.26 o
 -12   8   1      635.83      591.89     18.09 o
 -10   8   1      103.92      114.47     11.83 o
  -8   8   1      139.87      198.72     23.99 o
  -6   8   1      271.60      188.27     17.57 o
  -4   8   1      302.48      301.18     23.68 o
  -2   8   1      310.89      370.22     23.90 o
   0   8   1      286.19      341.80     19.44 o
   2   8   1      680.74      676.31     26.27 o
   4   8   1       89.05      107.03     15.85 o
   6   8   1      194.34      214.55     17.13 o
   8   8   1      824.95      805.81     41.05 o
  10   8   1      317.18      395.55     20.51 o
  12   8   1       50.98       97.79     10.91 o
  14   8   1      297.09      321.92     14.66 o
  16   8   1      142.12      123.08     13.11 o
  18   8   1      114.27      155.36     14.21 o
  20   8   1      345.12      346.48     17.94 o
  22   8   1       36.66       89.06     14.26 o
  24   8   1      183.66      203.80     17.16 o
  26   8   1      421.33      440.50     23.37 o
  28   8   1       12.74       -1.81     14.99 o
  30   8   1      139.36      119.62     18.55 o
  32   8   1       46.89       21.43     17.17 o
  34   8   1        0.47      -11.86     16.83 o
  36   8   1       44.26       33.91     19.16 o
  38   8   1        0.38        8.68     21.38 o
 -33   9   1       26.77       13.99     18.63 o
 -31   9   1      108.48      143.55     20.67 o
 -29   9   1       53.22       94.72     19.06 o
 -27   9   1        1.12       -4.74     15.31 o
 -25   9   1      101.00       74.22     16.56 o
 -23   9   1       23.56       34.85     14.19 o
 -21   9   1      436.03      505.24     21.64 o
 -19   9   1      142.07      145.50     15.11 o
 -17   9   1        1.06       -7.94     11.63 o
 -15   9   1       54.35       85.61     14.66 o
 -13   9   1        0.59       -0.73     10.06 o
 -11   9   1      201.64      215.26     13.17 o
  -9   9   1       55.03      107.84     13.78 o
  -7   9   1       91.31       77.66     17.81 o
  -5   9   1       39.42       15.75     13.50 o
  -3   9   1       13.52       -9.46     12.54 o
  -1   9   1      253.28      164.99     22.29 o
   1   9   1       14.69       -7.39     17.73 o
   3   9   1      164.46      142.29     19.72 o
   5   9   1      273.89      259.74     18.54 o
   7   9   1      124.55      104.87     24.20 o
   9   9   1       20.96       30.63     11.72 o
  11   9   1      144.97      143.44     11.95 o
  13   9   1      124.62      110.99     13.10 o
  15   9   1       20.82       27.10     11.76 o
  17   9   1      204.14      226.92     16.10 o
  19   9   1      693.14      706.20     24.84 o
  21   9   1        1.92      -12.93     13.31 o
  23   9   1       36.20       -9.25     13.31 o
  25   9   1      154.92      161.96     24.18 o
  27   9   1        2.57       10.65     15.75 o
  29   9   1        4.45       18.70     18.43 o
  31   9   1        9.35        8.03     17.49 o
  33   9   1       83.50       30.50     41.48 o
 -26  10   1       49.42       90.76     18.93 o
 -24  10   1        1.06       -9.35     15.97 o
 -22  10   1        9.84       -3.22     14.65 o
 -20  10   1        3.37       16.93     14.30 o
 -18  10   1       15.93       30.09     14.24 o
 -16  10   1      261.12      296.57     20.71 o
 -14  10   1       83.00       67.96     15.34 o
 -12  10   1        0.23       -1.73     13.80 o
 -10  10   1      122.02      110.00     15.68 o
  -8  10   1       58.52       18.97     20.15 o
  -6  10   1        6.09       -2.35     32.83 o
  -4  10   1        3.02       12.08     42.09 o
  -2  10   1       16.42       41.64     34.03 o
   0  10   1        0.83        9.02     31.05 o
   2  10   1        7.33       59.33     36.13 o
   4  10   1       34.11       43.17     33.63 o
   6  10   1      246.73      371.31     47.11 o
   8  10   1       16.05        4.26     16.82 o
  10  10   1       49.78       78.13     15.26 o
  12  10   1      130.65      174.11     18.36 o
  14  10   1       56.36       43.58     18.05 o
  16  10   1        6.51       12.80     15.43 o
  18  10   1        0.01      -15.32     15.32 o
  20  10   1      101.05      127.49     16.28 o
  22  10   1       48.23       52.64     15.69 o
  24  10   1       29.06        3.73     15.44 o
  26  10   1        5.41      -32.13     32.13 o
 -15  11   1       15.49       28.49     19.46 o
 -13  11   1      152.12      132.28     21.75 o
 -11  11   1       74.47       47.09     20.10 o
  -9  11   1       11.52        8.85     20.78 o
  -7  11   1      143.97      170.73     26.25 o
  -5  11   1       15.40       50.06     41.45 o
  -3  11   1       33.72      -35.02     35.02 o
  -1  11   1       20.73       75.94     42.35 o
   1  11   1       39.20       -7.48    108.17 o
   3  11   1       78.20      165.51     48.00 o
   5  11   1       33.93       78.08     42.84 o
   7  11   1      317.45      337.55     25.28 o
   9  11   1        0.99       10.91     18.60 o
  11  11   1        5.16       -7.30     21.90 o
  13  11   1        0.01      -17.31     17.31 o
  15  11   1       31.16       29.69     30.09 o
 -54   0   2      202.74      201.45     38.66 o
 -52   0   2      334.24      353.12     34.57 o
 -50   0   2        0.02      -22.12     22.12 o
 -48   0   2      370.05      320.58     46.58 o
 -46   0   2       28.25       12.20     31.92 o
 -44   0   2        5.44       31.84     31.61 o
 -42   0   2     1219.72     1210.67     49.95 o
 -40   0   2        7.72       -2.28     16.56 o
 -38   0   2      367.60      447.47     26.47 o
 -36   0   2     8629.38     8399.01     92.47 o
 -34   0   2     8678.27     8595.88     87.97 o
 -32   0   2      236.09      307.31     24.95 o
 -30   0   2     5877.77     5859.10     62.37 o
 -28   0   2      231.42      241.59     10.55 o
 -26   0   2     2702.41     2603.67     31.17 o
 -24   0   2    25374.89    24762.44    200.86 o
 -22   0   2     2972.67     2926.23     30.82 o
 -20   0   2    16702.61    16335.66    128.45 o
 -18   0   2     2732.04     3267.62     29.56 o
 -16   0   2    13397.68    13210.62     99.72 o
 -14   0   2    11528.74    11286.04     89.03 o
 -12   0   2     8186.02     8147.65     65.01 o
 -10   0   2   174450.94   176436.38   1389.62 o
  -8   0   2    12413.35    12584.08    106.02 o
  -6   0   2   239252.73   243687.77   2435.28 o
  -4   0   2     3726.13     4486.95     56.62 o
  -2   0   2    72024.22    60524.86   2562.69 o
   0   0   2    37397.93    30144.50   1293.36 o
   2   0   2    30370.82    31923.29    547.52 o
   4   0   2    12627.72    13201.01    123.36 o
   6   0   2    52844.61    55607.13    487.58 o
   8   0   2     4913.38     5242.65     61.34 o
  10   0   2    41616.70    41482.09    466.33 o
  12   0   2      309.85      246.43      7.07 o
  14   0   2    19569.60    18160.43    171.04 o
  16   0   2     3722.17     4135.12     42.22 o
  18   0   2     7603.90     7215.95     66.10 o
  20   0   2      844.70     1303.64     18.70 o
  22   0   2      129.15      188.60      8.36 o
  24   0   2      802.17      763.88     16.19 o
  26   0   2     4126.06     3906.11     44.73 o
  28   0   2     5771.79     5839.30     62.24 o
  30   0   2      673.71      530.12     16.64 o
  32   0   2      752.15      809.25     21.04 o
  34   0   2     2079.71     2063.13     35.99 o
  36   0   2      671.84      781.37     25.35 o
  38   0   2      301.57      309.67     23.97 o
  40   0   2      360.12      403.77     31.52 o
  42   0   2      803.55      723.97     30.56 o
  44   0   2      577.89      691.04     30.83 o
  46   0   2      500.80      593.37     33.82 o
  48   0   2      924.31     1005.27     43.48 o
  50   0   2      172.22      112.69     26.23 o
  52   0   2        1.21       -8.62     26.52 o
 -53   1   2       67.52       72.66     20.00 o
 -51   1   2       13.47       -1.07     22.07 o
 -49   1   2      129.02      164.72     22.24 o
 -47   1   2        1.98       10.78     14.96 o
 -45   1   2       59.97       23.56     14.11 o
 -43   1   2      326.39      305.62     17.57 o
 -41   1   2       37.34        5.06     11.15 o
 -39   1   2        9.64       -9.89      9.89 o
 -37   1   2        1.08       35.84      8.96 o
 -35   1   2     4665.48     4663.55     45.83 o
 -33   1   2     5630.15     5397.82     45.23 o
 -31   1   2     1412.84     1312.20     18.23 o
 -29   1   2       18.64       14.43      5.54 o
 -27   1   2     4775.81     4831.60     38.86 o
 -25   1   2      269.81      290.69      7.19 o
 -23   1   2      717.34      577.17      9.69 o
 -21   1   2      116.52       95.57      4.52 o
 -19   1   2     9155.00     9499.98     62.99 o
 -17   1   2     4902.51     5511.77     37.34 o
 -15   1   2     4751.42     5126.15     34.51 o
 -13   1   2     6137.38     6207.09     38.28 o
 -11   1   2     6903.29     6503.21     53.24 o
  -9   1   2     4709.07     4701.67     26.77 o
  -7   1   2     2412.31     2332.59     15.65 o
  -5   1   2      358.02      334.08      3.95 o
  -3   1   2    20052.73    20241.46    144.94 o
  -1   1   2    49126.87    48489.49    327.48 o
   1   1   2      658.44      595.41     21.92 o
   3   1   2    17553.44    17019.60    127.79 o
   5   1   2    82208.89    85946.59    480.75 o
   7   1   2     2301.31     2599.05     22.57 o
   9   1   2    51050.75    52807.17    299.66 o
  11   1   2     8933.39     8906.33     50.79 o
  13   1   2      989.89     1162.10     16.88 o
  15   1   2     5786.06     6002.48     38.80 o
  17   1   2    11989.28    12901.39     78.85 o
  19   1   2     1484.87     1801.88     22.52 o
  21   1   2      779.79      567.51      8.74 o
  23   1   2      232.17      154.11      5.60 o
  25   1   2        7.84       13.58      4.06 o
  27   1   2      430.71      420.28      9.30 o
  29   1   2        7.32       15.20      5.17 o
  31   1   2       28.57       24.94      6.07 o
  33   1   2      397.12      316.37     10.65 o
  35   1   2       20.93       30.81      8.96 o
  37   1   2       12.61       30.34      9.60 o
  39   1   2      355.91      411.41     17.19 o
  41   1   2       39.93       30.39     12.18 o
  43   1   2       56.99       49.34     13.34 o
  45   1   2      102.26       91.51     16.95 o
  47   1   2      105.42       95.40     18.59 o
  49   1   2       17.20      -16.93     16.93 o
  51   1   2       13.49      -17.52     17.52 o
 -52   2   2       48.35       33.14     13.97 o
 -50   2   2        3.71        3.37     12.75 o
 -48   2   2        1.56      -10.09     11.38 o
 -46   2   2       35.13       12.97     11.07 o
 -44   2   2        6.69       -8.95     10.45 o
 -42   2   2      141.03      142.60     12.26 o
 -40   2   2      228.32      234.81     11.88 o
 -38   2   2       64.87       62.31      9.16 o
 -36   2   2        0.37       -7.90      7.90 o
 -34   2   2        6.65      -10.39     10.39 o
 -32   2   2      313.39      364.45     15.07 o
 -30   2   2     2759.72     2623.85     24.14 o
 -28   2   2     4541.39     4396.01     33.46 o
 -26   2   2     1469.74     1247.84     13.81 o
 -24   2   2     1697.73     1673.67     19.28 o
 -22   2   2     4550.62     4191.64     29.04 o
 -20   2   2     9125.74     8743.01     53.90 o
 -18   2   2    18901.97    19563.28    116.90 o
 -16   2   2    33360.52    33906.50    203.53 o
 -14   2   2      129.77       58.89      6.99 o
 -12   2   2    12569.29    12663.66     79.94 o
 -10   2   2     1187.76     1217.54     17.54 o
  -8   2   2     4183.66     4122.89     66.77 o
  -6   2   2     9178.24     9217.34     73.04 o
  -4   2   2     9581.99     9855.82     84.74 o
  -2   2   2    57723.06    59886.09    490.59 o
   0   2   2    53948.60    54885.63    451.56 o
   2   2   2    26243.88    27642.19    212.17 o
   4   2   2    20871.47    20770.40    177.45 o
   6   2   2     2377.40     2044.47     16.57 o
   8   2   2     2697.50     2458.37     22.31 o
  10   2   2     4331.43     4380.11     27.02 o
  12   2   2       12.90       52.12      3.01 o
  14   2   2     1595.07     1781.90     30.29 o
  16   2   2    21223.09    21662.65    128.38 o
  18   2   2     1449.06     1881.83     15.74 o
  20   2   2    12294.32    12436.43     82.98 o
  22   2   2     4045.21     3927.12     28.68 o
  24   2   2     4457.93     4171.19     32.61 o
  26   2   2     2022.06     2024.14     19.60 o
  28   2   2     3953.61     3879.18     40.86 o
  30   2   2     1134.44     1116.91     15.15 o
  32   2   2     2595.24     2390.52     26.17 o
  34   2   2       42.01       50.73      8.35 o
  36   2   2     1549.32     1456.31     24.10 o
  38   2   2       11.22       16.60      9.70 o
  40   2   2        6.56        8.30     10.19 o
  42   2   2       82.23      105.44     13.46 o
  44   2   2       43.60       54.74     13.50 o
  46   2   2      160.29      199.21     17.43 o
  48   2   2       34.56       27.97     14.61 o
  50   2   2       22.95       18.88     13.68 o
 -51   3   2        3.77      -12.08     13.36 o
 -49   3   2        1.95       -4.69     13.03 o
 -47   3   2       98.44       97.77     12.57 o
 -45   3   2      208.36      191.70     13.68 o
 -43   3   2       55.04       39.29     10.93 o
 -41   3   2       89.67       55.82     12.09 o
 -39   3   2      649.42      671.25     16.47 o
 -37   3   2      675.81      639.38     17.48 o
 -35   3   2     1239.06     1059.97     18.45 o
 -33   3   2      167.87      159.15      8.72 o
 -31   3   2      571.15      529.20     11.71 o
 -29   3   2     5552.54     5421.21     40.80 o
 -27   3   2      322.60      257.71      7.19 o
 -25   3   2      659.08      616.87     11.51 o
 -23   3   2      689.52      637.60     10.24 o
 -21   3   2     5121.77     5013.63     37.83 o
 -19   3   2      476.39      415.69     11.29 o
 -17   3   2    19332.93    20116.72    151.98 o
 -15   3   2    10004.83    10559.10    112.76 o
 -13   3   2       88.48      170.44     12.51 o
 -11   3   2      114.33      151.02      9.58 o
  -9   3   2     1890.89     2056.27     23.06 o
  -7   3   2     8974.59     9133.32     73.42 o
  -5   3   2     4251.61     4316.35     76.56 o
  -3   3   2     1906.45     2351.43     29.99 o
  -1   3   2    12035.30    11367.25    123.01 o
   1   3   2    12381.68    12451.17    181.12 o
   3   3   2     7992.25     8254.56    135.12 o
   5   3   2    11888.18    12157.57    105.28 o
   7   3   2     4916.05     5053.38     43.04 o
   9   3   2       46.74       20.04      3.06 o
  11   3   2      309.31      264.31      6.63 o
  13   3   2     3490.59     3796.68     32.06 o
  15   3   2     3397.74     3926.84     39.25 o
  17   3   2     3702.10     4136.70     41.24 o
  19   3   2       62.05       78.42      5.65 o
  21   3   2      447.59      409.32      8.73 o
  23   3   2      342.14      336.63      7.85 o
  25   3   2     4106.56     4116.60     34.63 o
  27   3   2       20.17        9.12      5.73 o
  29   3   2      410.83      303.22      9.87 o
  31   3   2       14.29       -1.04      6.96 o
  33   3   2      470.68      469.48     14.63 o
  35   3   2      129.30      128.54      9.71 o
  37   3   2      350.18      315.42     11.94 o
  39   3   2      139.73      121.55     11.84 o
  41   3   2      198.83      204.65     12.19 o
  43   3   2      285.50      316.53     25.76 o
  45   3   2      214.49      247.69     15.86 o
  47   3   2       36.42       23.68     17.21 o
  49   3   2       48.88       63.76     19.92 o
 -50   4   2      103.05      159.05     37.45 o
 -48   4   2      102.15       77.49     32.60 o
 -46   4   2        3.37       20.70     28.38 o
 -44   4   2       68.83       74.41     28.94 o
 -42   4   2       24.95       27.29     17.57 o
 -40   4   2       17.57       18.63     14.77 o
 -38   4   2      568.89      560.19     22.79 o
 -36   4   2        4.66      -12.85     12.85 o
 -34   4   2      368.28      306.71     16.68 o
 -32   4   2        0.82        5.07     10.37 o
 -30   4   2      918.06      857.34     21.51 o
 -28   4   2      465.78      376.12     12.44 o
 -26   4   2      705.62      777.37     17.74 o
 -24   4   2      306.44      327.57     10.49 o
 -22   4   2      289.74      322.57     11.13 o
 -20   4   2     1932.73     1842.61     23.41 o
 -18   4   2       44.00       10.19      5.86 o
 -16   4   2      844.77      746.64     12.93 o
 -14   4   2     1551.81     1864.26     21.43 o
 -12   4   2      115.97      130.39      5.71 o
 -10   4   2        9.58       16.82      4.06 o
  -8   4   2     4347.12     4948.12     50.18 o
  -6   4   2    29519.58    32034.23    307.34 o
  -4   4   2       21.57       30.81     15.61 o
  -2   4   2    10803.77    12565.15    214.85 o
   0   4   2       14.06        5.08     12.76 o
   2   4   2    13500.71    14698.09    171.17 o
   4   4   2     8548.57     9700.44     91.60 o
   6   4   2     1070.06     1540.51     17.83 o
   8   4   2     1430.28     1460.85     16.10 o
  10   4   2       40.66       56.81      6.63 o
  12   4   2     2377.55     2313.93     28.42 o
  14   4   2     1119.93     1200.08     17.18 o
  16   4   2      631.91      615.49     11.74 o
  18   4   2      422.21      395.12     10.24 o
  20   4   2     1302.99     1343.55     18.57 o
  22   4   2      647.79      635.48     14.69 o
  24   4   2       15.41       14.68      7.78 o
  26   4   2      529.20      567.47     15.62 o
  28   4   2        1.94      -10.38     10.38 o
  30   4   2       99.85       70.08     13.43 o
  32   4   2       32.32        7.54     12.51 o
  34   4   2      669.51      573.26     22.58 o
  36   4   2      215.07      190.82     17.01 o
  38   4   2       17.52       16.18     17.48 o
  40   4   2       14.48       -3.84     20.73 o
  42   4   2      262.95      310.90     34.86 o
  44   4   2       18.20       22.21     23.86 o
  46   4   2       96.59       82.15     31.59 o
  48   4   2       65.19       96.93     41.65 o
 -49   5   2       38.84       16.35     36.64 o
 -47   5   2       23.27       27.27     29.51 o
 -45   5   2      190.80      233.44     30.23 o
 -43   5   2      433.67      451.08     37.63 o
 -41   5   2      178.99      197.49     22.64 o
 -39   5   2        0.65        2.65     17.64 o
 -37   5   2      381.82      382.47     24.65 o
 -35   5   2      496.56      517.00     25.58 o
 -33   5   2      488.30      459.71     19.31 o
 -31   5   2      342.76      310.16     16.69 o
 -29   5   2       51.68       48.31     11.45 o
 -27   5   2     1152.27      996.44     24.49 o
 -25   5   2       12.01        1.47      7.64 o
 -23   5   2      346.83      324.66     11.63 o
 -21   5   2     1308.01     1123.05     19.48 o
 -19   5   2     2955.70     2785.56     31.81 o
 -17   5   2     7893.62     7533.27     69.45 o
 -15   5   2       25.06       36.34      7.45 o
 -13   5   2       61.97       48.45      8.07 o
 -11   5   2     1405.89     1578.22     19.59 o
  -9   5   2     2808.10     2968.34     69.82 o
  -7   5   2     1783.17     1875.99     62.43 o
  -5   5   2     8423.15     8706.58     96.58 o
  -3   5   2     2117.17     1997.65     48.58 o
  -1   5   2       53.00       57.68     10.40 o
   1   5   2    10273.71    11013.75    135.74 o
   3   5   2     3298.16     3686.23     41.14 o
   5   5   2     1644.33     1609.30     22.50 o
   7   5   2     3406.54     4059.93     64.97 o
   9   5   2      436.54      576.21     25.88 o
  11   5   2    14924.37    15686.53    151.09 o
  13   5   2      102.65      114.56     10.78 o
  15   5   2      749.96      681.96     27.00 o
  17   5   2       76.68       55.85      6.34 o
  19   5   2      261.05      224.78     11.19 o
  21   5   2     2682.68     2728.33     44.04 o
  23   5   2     1773.87     1651.25     24.79 o
  25   5   2     2401.00     2170.22     33.12 o
  27   5   2      664.16      701.11     23.14 o
  29   5   2       27.76       10.05     12.39 o
  31   5   2      210.79      195.83     16.68 o
  33   5   2       13.14       -4.32     13.05 o
  35   5   2       50.63       -2.84     17.28 o
  37   5   2       13.90      -15.01     15.01 o
  39   5   2        1.43       -6.13     20.62 o
  41   5   2        9.95        7.35     22.32 o
  43   5   2        1.27      -11.38     23.01 o
  45   5   2        1.21       -5.27     24.09 o
  47   5   2       28.11       12.64     31.69 o
 -46   6   2      339.82      407.56     37.32 o
 -44   6   2      202.06      249.82     39.91 o
 -42   6   2       24.38       19.86     19.94 o
 -40   6   2      175.34      186.25     22.44 o
 -38   6   2      647.75      762.44     31.04 o
 -36   6   2       92.95       91.12     18.63 o
 -34   6   2        0.67      -16.98     16.98 o
 -32   6   2      333.49      278.68     20.58 o
 -30   6   2      340.48      289.23     19.70 o
 -28   6   2       53.44       54.73     14.55 o
 -26   6   2      231.61      241.97     17.66 o
 -24   6   2     1218.58     1301.36     29.49 o
 -22   6   2       25.98       33.96     10.36 o
 -20   6   2     3625.20     3424.18     41.27 o
 -18   6   2      515.02      457.93     13.97 o
 -16   6   2     1947.80     1879.89     49.38 o
 -14   6   2      169.57      157.88     10.46 o
 -12   6   2     1391.93     1444.23     37.60 o
 -10   6   2     2975.22     2891.25     32.64 o
  -8   6   2      729.60      772.20     17.14 o
  -6   6   2     1111.40     1058.60     20.79 o
  -4   6   2      186.89      171.69     11.65 o
  -2   6   2       99.19      101.35     11.00 o
   0   6   2      425.01      418.01     17.48 o
   2   6   2      537.38      479.49     15.52 o
   4   6   2     2441.71     2379.83     31.68 o
   6   6   2      240.18      249.64      9.76 o
   8   6   2      153.57      151.34      7.77 o
  10   6   2      768.02      774.21     19.33 o
  12   6   2      167.07      192.32     10.78 o
  14   6   2      137.80      137.67     10.73 o
  16   6   2      175.36      195.85     10.75 o
  18   6   2      416.45      463.89     14.93 o
  20   6   2      255.90      240.70     24.41 o
  22   6   2      715.16      653.37     34.47 o
  24   6   2      648.61      602.33     19.69 o
  26   6   2        8.60       -8.18     13.35 o
  28   6   2       52.04       45.99     17.25 o
  30   6   2        0.72      -14.13     14.13 o
  32   6   2        0.80      -14.66     14.66 o
  34   6   2        5.63       -8.43     15.93 o
  36   6   2        1.29      -20.67     20.67 o
  38   6   2        3.27       -1.76     17.28 o
  40   6   2       15.39       32.71     24.00 o
  42   6   2       12.54       45.44     25.20 o
  44   6   2       90.74      172.07     30.76 o
 -43   7   2       36.94       46.97     24.01 o
 -41   7   2      289.17      361.78     27.52 o
 -39   7   2       18.05       42.09     19.65 o
 -37   7   2       32.75       36.23     18.93 o
 -35   7   2       47.16       59.44     18.62 o
 -33   7   2        0.53      -16.01     16.01 o
 -31   7   2       18.94       20.11     16.09 o
 -29   7   2        5.03       13.79     15.02 o
 -27   7   2      415.15      401.13     21.62 o
 -25   7   2        0.22        6.19     13.21 o
 -23   7   2       18.55       17.58     14.32 o
 -21   7   2     1008.03     1087.36     25.52 o
 -19   7   2       27.03       28.40     10.77 o
 -17   7   2     4170.35     4293.29     54.51 o
 -15   7   2     1456.66     1581.92     27.11 o
 -13   7   2     4280.54     4178.57     48.04 o
 -11   7   2      863.89      798.23     17.07 o
  -9   7   2      262.71      251.20     13.67 o
  -7   7   2      819.55      872.54     17.07 o
  -5   7   2      206.19      159.23     11.27 o
  -3   7   2       45.12       12.69     11.31 o
  -1   7   2      135.65      155.03     11.21 o
   1   7   2      105.75      112.90     19.42 o
   3   7   2      151.77      128.79     10.66 o
   5   7   2      686.24      631.65     23.61 o
   7   7   2     1392.56     1406.62     29.30 o
   9   7   2       89.09       95.29      9.97 o
  11   7   2       21.43       -1.96      8.38 o
  13   7   2      841.44      777.38     19.71 o
  15   7   2      141.20      145.71     11.71 o
  17   7   2      407.44      422.56     16.35 o
  19   7   2      925.64      954.89     25.63 o
  21   7   2      330.50      346.10     22.69 o
  23   7   2       36.30       14.80     11.71 o
  25   7   2       91.56      100.52     14.87 o
  27   7   2       56.16       72.86     16.06 o
  29   7   2       56.42       45.83     16.52 o
  31   7   2      109.56      135.46     18.69 o
  33   7   2        1.13      -11.36     16.30 o
  35   7   2       17.13        4.12     17.44 o
  37   7   2        8.65       -6.50     17.92 o
  39   7   2       88.79       93.16     23.50 o
  41   7   2       15.74       49.69     29.85 o
 -38   8   2       17.71       33.88     19.73 o
 -36   8   2      186.11      206.42     23.50 o
 -34   8   2       90.59       71.72     18.55 o
 -32   8   2        0.08       21.29     16.62 o
 -30   8   2      142.22      106.58     18.16 o
 -28   8   2        0.50       36.20     15.47 o
 -26   8   2       13.62       12.22     15.11 o
 -24   8   2      320.21      306.98     19.91 o
 -22   8   2      346.79      474.30     20.35 o
 -20   8   2       30.85       44.94     12.80 o
 -18   8   2      126.27      101.11     12.54 o
 -16   8   2      130.69      124.33     12.73 o
 -14   8   2        0.69       13.31     10.13 o
 -12   8   2       41.96       72.38     10.34 o
 -10   8   2     1406.17     1132.46     27.92 o
  -8   8   2       61.61       82.04     14.72 o
  -6   8   2       78.58      106.79     14.36 o
  -4   8   2      106.61      123.53     14.35 o
  -2   8   2        2.67      -15.67     15.67 o
   0   8   2     1359.20     1154.56     32.10 o
   2   8   2      113.68       66.14     14.22 o
   4   8   2      585.39      549.67     32.48 o
   6   8   2       66.42       51.73     13.75 o
   8   8   2       32.84       57.81     12.35 o
  10   8   2        3.82        4.18      9.11 o
  12   8   2      229.99      193.12     12.21 o
  14   8   2        8.69        9.05     10.26 o
  16   8   2        0.24       -2.50     11.01 o
  18   8   2      556.26      528.05     22.80 o
  20   8   2       98.35      119.05     14.32 o
  22   8   2       89.88       97.47     14.44 o
  24   8   2      291.67      284.53     18.63 o
  26   8   2        1.98       19.33     14.67 o
  28   8   2      143.01      157.08     18.92 o
  30   8   2      101.89       85.49     17.89 o
  32   8   2       66.31       93.51     18.88 o
  34   8   2      117.08      113.51     20.16 o
  36   8   2       80.77       73.48     20.38 o
 -33   9   2       18.38      -11.12     18.27 o
 -31   9   2       89.37       71.73     19.13 o
 -29   9   2        1.17      -10.92     16.59 o
 -27   9   2       80.94       75.58     17.93 o
 -25   9   2      118.95      142.17     26.32 o
 -23   9   2       14.31       30.90     15.29 o
 -21   9   2      178.95      161.32     16.48 o
 -19   9   2       10.65        7.89     14.95 o
 -17   9   2      648.94      683.51     23.62 o
 -15   9   2      350.96      338.74     15.58 o
 -13   9   2        2.39        2.95     10.11 o
 -11   9   2      232.10      251.90     14.41 o
  -9   9   2        0.23       -3.29     11.28 o
  -7   9   2      330.59      352.77     28.82 o
  -5   9   2       67.23       55.02     23.18 o
  -3   9   2       30.31        0.50     18.51 o
  -1   9   2      147.83       89.94     21.18 o
   1   9   2        0.64       -2.13     18.13 o
   3   9   2       16.61       -9.90     17.51 o
   5   9   2       30.21       55.45     21.14 o
   7   9   2      262.45      258.09     22.84 o
   9   9   2        0.49      -11.41     11.41 o
  11   9   2      143.52      169.20     13.32 o
  13   9   2        4.00       -9.75     10.67 o
  15   9   2       90.84      100.39     13.25 o
  17   9   2      153.94      159.69     15.05 o
  19   9   2        4.23        7.00     12.76 o
  21   9   2      135.67      141.20     15.97 o
  23   9   2        1.14      -12.92     13.37 o
  25   9   2       17.64       21.28     15.09 o
  27   9   2        3.93       -0.53     16.09 o
  29   9   2      108.23      117.49     19.54 o
  31   9   2        0.01       11.45     17.75 o
 -26  10   2      106.10      105.65     19.54 o
 -24  10   2        0.42       21.39     17.01 o
 -22  10   2        2.87       19.70     16.08 o
 -20  10   2      214.95      210.96     20.40 o
 -18  10   2      734.29      794.67     30.16 o
 -16  10   2        1.80       40.00     16.39 o
 -14  10   2      473.59      416.17     22.26 o
 -12  10   2      109.20      110.61     14.00 o
 -10  10   2        8.18       15.60     11.43 o
  -8  10   2      148.89      106.16     17.04 o
  -6  10   2       47.79       63.72     21.08 o
  -4  10   2       12.18       13.39     22.82 o
  -2  10   2       32.35        9.32     28.19 o
   0  10   2       11.10       11.61     18.11 o
   2  10   2        3.17        0.12     18.99 o
   4  10   2       31.33       22.48     20.84 o
   6  10   2      101.62      137.97     25.73 o
   8  10   2       31.63       19.49     15.05 o
  10  10   2      253.12      290.23     19.05 o
  12  10   2       98.92       76.83     15.88 o
  14  10   2       31.07       11.70     14.88 o
  16  10   2        3.23      -15.40     15.40 o
  18  10   2       87.17       76.40     17.52 o
  20  10   2        9.64      -14.06     16.39 o
  22  10   2       17.42       30.50     18.04 o
  24  10   2       12.53      -14.98     14.98 o
 -15  11   2       27.66       44.26     23.80 o
 -13  11   2        6.69      -15.62     18.35 o
 -11  11   2       30.71       13.40     20.78 o
  -9  11   2        4.69        2.90     17.33 o
  -7  11   2       26.19       26.97     23.13 o
  -5  11   2       17.34       12.96     38.99 o
  -3  11   2       78.73      112.50     44.83 o
  -1  11   2       66.77       35.90     41.39 o
   1  11   2      112.74      157.06     46.83 o
   3  11   2       38.92       85.20     42.20 o
   5  11   2       33.58       70.53     43.92 o
   7  11   2      160.07      185.14     32.11 o
   9  11   2       91.07      121.66     21.26 o
  11  11   2      123.12      190.46     23.40 o
  13  11   2        1.83      -21.08     21.08 o
 -53   1   3      690.57      823.10     35.09 o
 -51   1   3      331.47      411.76     24.96 o
 -49   1   3      404.15      420.27     25.01 o
 -47   1   3     1062.96     1193.74     32.08 o
 -45   1   3      380.27      433.78     20.84 o
 -43   1   3     1097.72     1139.54     27.22 o
 -41   1   3      570.46      535.99     19.06 o
 -39   1   3     2073.41     2010.85     32.03 o
 -37   1   3     1087.56     1081.83     21.29 o
 -35   1   3     3949.83     3752.25     41.42 o
 -33   1   3    11616.76    11050.83     78.98 o
 -31   1   3       86.59      107.91      7.32 o
 -29   1   3      342.72      379.33      8.98 o
 -27   1   3     3532.09     3392.91     29.44 o
 -25   1   3      201.62      237.48      6.81 o
 -23   1   3      270.22      291.91      6.41 o
 -21   1   3      998.52     1069.58     11.44 o
 -19   1   3      677.17      566.24     16.53 o
 -17   1   3     1611.65     1630.68     16.17 o
 -15   1   3     1197.07     1436.27     12.15 o
 -13   1   3     1994.98     1916.22     28.57 o
 -11   1   3      309.78      347.36      4.66 o
  -9   1   3     4602.99     4228.49     28.10 o
  -7   1   3      167.58      177.31      3.46 o
  -5   1   3     3571.19     3611.87     22.31 o
  -3   1   3     8724.91     8052.97     48.88 o
  -1   1   3     3518.19     3146.83     23.03 o
   1   1   3      732.61      647.75      9.77 o
   3   1   3     8762.18    10189.93     59.14 o
   5   1   3    24410.29    25948.39    151.94 o
   7   1   3     2339.59     2614.31     16.43 o
   9   1   3    23642.81    24105.73    138.51 o
  11   1   3     1771.59     1863.59     13.89 o
  13   1   3    10994.84    11470.20     69.80 o
  15   1   3    14291.71    15068.58     91.01 o
  17   1   3       14.49       37.17      3.88 o
  19   1   3     6157.03     5945.16     39.64 o
  21   1   3     9951.80     9803.98     62.32 o
  23   1   3     8925.55     8629.39     56.08 o
  25   1   3     2429.69     2396.55     27.73 o
  27   1   3     1019.46     1047.23     20.49 o
  29   1   3      460.66      483.75     10.40 o
  31   1   3     2077.24     1935.77     22.40 o
  33   1   3      671.68      784.13     16.99 o
  35   1   3      105.45      143.97     10.65 o
  37   1   3     1347.34     1382.82     25.85 o
  39   1   3      497.61      582.76     26.46 o
  41   1   3       17.94       33.06     12.41 o
  43   1   3      245.90      330.06     19.08 o
  45   1   3      209.18      177.61     19.05 o
  47   1   3      564.64      591.95     41.76 o
  49   1   3       34.63       44.97     18.07 o
  51   1   3       53.00       29.87     18.82 o
 -52   2   3       84.37       93.67     14.24 o
 -50   2   3      394.19      406.72     21.59 o
 -48   2   3      377.63      430.24     19.81 o
 -46   2   3       66.41       70.58     12.10 o
 -44   2   3      893.03     1016.82     28.15 o
 -42   2   3      165.30      170.25     11.68 o
 -40   2   3       38.56       11.81      8.96 o
 -38   2   3     1853.13     1804.32     25.85 o
 -36   2   3      987.31      991.99     18.86 o
 -34   2   3     3083.28     2914.41     30.92 o
 -32   2   3     8357.39     7883.41     58.46 o
 -30   2   3      946.90      964.40     13.60 o
 -28   2   3      734.84      706.76     11.37 o
 -26   2   3      695.02      685.32     10.28 o
 -24   2   3      855.16      770.81     10.06 o
 -22   2   3     1484.92     1471.21     13.68 o
 -20   2   3     2615.53     2339.23     17.99 o
 -18   2   3      164.36      100.17      5.19 o
 -16   2   3     2864.53     2715.09     22.01 o
 -14   2   3     7556.28     7529.42     49.87 o
 -12   2   3      881.77      959.71      9.52 o
 -10   2   3    14745.57    16486.77    106.15 o
  -8   2   3     2840.22     2441.08     28.97 o
  -6   2   3     2255.12     2380.15     22.39 o
  -4   2   3    41269.76    43015.96    304.84 o
  -2   2   3    13767.24    14303.36    100.82 o
   0   2   3    27122.85    29458.21    205.66 o
   2   2   3    17899.87    18588.03    130.22 o
   4   2   3    10500.59    11545.58     78.30 o
   6   2   3      390.55      288.98      7.62 o
   8   2   3    21049.63    21305.57    126.33 o
  10   2   3     1023.60     1529.68     12.03 o
  12   2   3    10813.93    11793.08     71.62 o
  14   2   3     8992.36     9711.51     60.10 o
  16   2   3      191.02      452.87      6.88 o
  18   2   3     9173.46     9139.93     58.96 o
  20   2   3      258.84      272.58      6.52 o
  22   2   3     7478.28     7497.50     51.94 o
  24   2   3     1143.20     1250.72     15.62 o
  26   2   3     1571.50     1642.39     17.27 o
  28   2   3      511.19      609.01     11.20 o
  30   2   3      906.41      910.27     14.79 o
  32   2   3     3506.53     3399.87     33.02 o
  34   2   3     1082.42     1167.69     20.69 o
  36   2   3      463.06      488.47     15.01 o
  38   2   3      559.94      623.36     17.38 o
  40   2   3      106.07      128.43     11.51 o
  42   2   3      392.40      438.92     18.13 o
  44   2   3      236.42      194.12     15.57 o
  46   2   3      972.75     1069.18     27.83 o
  48   2   3        1.80       15.15     13.64 o
  50   2   3      112.21      109.79     18.10 o
 -51   3   3      116.35      168.05     19.87 o
 -49   3   3      106.35      108.63     17.43 o
 -47   3   3        0.80        7.43     10.59 o
 -45   3   3      174.56      150.81     13.38 o
 -43   3   3      126.92      123.29     11.23 o
 -41   3   3      153.08      153.67     10.68 o
 -39   3   3      160.72      125.68      9.85 o
 -37   3   3      109.28      127.85      9.13 o
 -35   3   3      280.90      268.65     10.10 o
 -33   3   3      344.80      307.48     10.88 o
 -31   3   3      132.36      112.11      7.98 o
 -29   3   3      122.10      143.84      8.18 o
 -27   3   3       54.33       48.33      6.03 o
 -25   3   3      142.28      119.31      6.51 o
 -23   3   3     1360.45     1119.91     17.74 o
 -21   3   3      381.00      518.34     10.02 o
 -19   3   3      225.55      412.91      8.60 o
 -17   3   3     9315.28     8965.03     65.06 o
 -15   3   3       71.22      163.53      6.47 o
 -13   3   3     7370.91     6560.85     54.43 o
 -11   3   3     3319.23     2921.40     31.20 o
  -9   3   3    10801.26    10042.96     71.57 o
  -7   3   3     8250.63     7800.86     69.95 o
  -5   3   3     5594.94     6843.53     56.15 o
  -3   3   3    28349.77    27990.37    239.32 o
  -1   3   3     1497.35     1157.69     31.39 o
   1   3   3     7063.00     8229.47     78.77 o
   3   3   3     1252.99     1344.63     19.81 o
   5   3   3    16307.52    16853.03    151.87 o
   7   3   3     2403.55     2109.57     26.99 o
   9   3   3      545.08      664.14     10.43 o
  11   3   3      495.79      437.91      9.88 o
  13   3   3      229.36      157.43      4.92 o
  15   3   3     1908.31     2037.00     18.26 o
  17   3   3      140.41      125.51      5.06 o
  19   3   3     2573.80     2749.40     23.11 o
  21   3   3      193.70      134.46      5.64 o
  23   3   3       81.21       57.22      5.65 o
  25   3   3     2200.03     1990.38     20.42 o
  27   3   3      358.62      328.22      9.09 o
  29   3   3      124.65      101.38      8.46 o
  31   3   3        8.05       -7.85      7.85 o
  33   3   3        8.29       -8.40      8.40 o
  35   3   3        1.19       -1.70      9.57 o
  37   3   3      201.69      233.68     13.97 o
  39   3   3      502.64      450.31     17.90 o
  41   3   3        7.68      -11.20     11.20 o
  43   3   3       64.96       42.06     20.90 o
  45   3   3        6.47        3.74     12.78 o
  47   3   3       14.26      -12.72     13.08 o
  49   3   3        5.35      -14.50     19.19 o
 -50   4   3      220.87      279.56     39.75 o
 -48   4   3      263.52      336.74     39.42 o
 -46   4   3      492.95      538.21     37.00 o
 -44   4   3       33.77       -8.53     22.79 o
 -42   4   3      755.60      746.63     27.59 o
 -40   4   3      553.54      603.83     23.20 o
 -38   4   3       50.53       69.84     14.22 o
 -36   4   3     1898.20     1857.23     38.88 o
 -34   4   3     2181.55     2321.54     39.25 o
 -32   4   3      164.42      159.70     13.03 o
 -30   4   3      200.51      214.66     14.60 o
 -28   4   3     1536.69     1539.96     25.59 o
 -26   4   3     1612.05     1616.06     22.95 o
 -24   4   3        4.42       -1.33      6.64 o
 -22   4   3      771.64      695.74     14.83 o
 -20   4   3     2693.14     2693.42     28.91 o
 -18   4   3        1.57       -4.90      4.90 o
 -16   4   3       91.73       83.21      7.36 o
 -14   4   3       67.81       66.06      5.19 o
 -12   4   3     2859.21     2679.62     25.42 o
 -10   4   3     6415.96     6607.64     53.77 o
  -8   4   3      494.59      499.64     14.04 o
  -6   4   3      416.83      386.03     13.51 o
  -4   4   3     9539.26    10265.48    104.74 o
  -2   4   3      544.88      431.89     32.41 o
   0   4   3     3079.50     3014.37     42.20 o
   2   4   3      624.03      601.52     15.28 o
   4   4   3     1394.73     1403.23     19.67 o
   6   4   3       19.56       68.94      4.92 o
   8   4   3     3149.70     3411.36     32.89 o
  10   4   3     4842.20     5097.59     46.79 o
  12   4   3      141.51      221.37     10.25 o
  14   4   3     1197.95     1208.90     19.55 o
  16   4   3     3137.45     3306.81     38.34 o
  18   4   3        0.38       -0.89      5.62 o
  20   4   3     4824.09     4563.42     47.06 o
  22   4   3     5751.12     5653.67     50.94 o
  24   4   3     2055.03     2117.19     31.01 o
  26   4   3     1291.95     1349.74     27.39 o
  28   4   3      619.13      603.39     18.82 o
  30   4   3      631.96      580.30     16.87 o
  32   4   3       24.53       -1.60      9.74 o
  34   4   3       63.66       28.13     11.19 o
  36   4   3       14.26        7.39     11.92 o
  38   4   3      954.01      907.67     24.52 o
  40   4   3       57.09       68.82     15.49 o
  42   4   3       69.18       37.40     15.02 o
  44   4   3       22.07       38.41     39.15 o
  46   4   3      274.39      308.09     38.47 o
  48   4   3       92.64      102.94     43.12 o
 -49   5   3      295.52      463.24     44.35 o
 -47   5   3       45.95       24.60     31.68 o
 -45   5   3       18.12      -16.50     25.33 o
 -43   5   3      140.46       96.36     22.63 o
 -41   5   3        2.75      -15.97     15.97 o
 -39   5   3        7.67      -16.59     16.59 o
 -37   5   3      831.79      840.91     33.57 o
 -35   5   3      285.37      302.45     20.40 o
 -33   5   3        0.35        6.05     12.48 o
 -31   5   3      831.24      827.37     24.29 o
 -29   5   3        0.34       -7.74     10.53 o
 -27   5   3      464.26      483.22     17.90 o
 -25   5   3     1216.57     1145.93     20.89 o
 -23   5   3      262.45      269.51     11.44 o
 -21   5   3     1115.57     1262.72     20.45 o
 -19   5   3     3397.29     3138.06     34.66 o
 -17   5   3        1.84       -5.99      5.99 o
 -15   5   3     3652.79     3609.62     36.12 o
 -13   5   3     8062.91     7985.61     68.59 o
 -11   5   3     3388.72     3526.31     33.18 o
  -9   5   3       89.65      108.62      7.21 o
  -7   5   3     4274.68     4212.63     44.64 o
  -5   5   3     3086.06     3116.97     36.70 o
  -3   5   3      427.11      462.52     21.49 o
  -1   5   3     1057.42      847.37     24.35 o
   1   5   3     2246.85     1950.14     35.34 o
   3   5   3     6433.51     6177.88     81.03 o
   5   5   3        2.25       13.17     13.19 o
   7   5   3     1174.72     1064.15     19.34 o
   9   5   3      233.90      294.98     19.30 o
  11   5   3     2614.67     2597.63     29.80 o
  13   5   3      171.60      234.86      9.11 o
  15   5   3      110.24      106.21      7.33 o
  17   5   3     1746.86     1660.67     24.04 o
  19   5   3       31.83       35.76      7.23 o
  21   5   3      194.55      188.33     10.35 o
  23   5   3       33.98       19.92      9.29 o
  25   5   3      222.97      214.77     14.08 o
  27   5   3       11.24       -4.91     11.83 o
  29   5   3      889.08      954.37     27.33 o
  31   5   3      260.85      194.66     16.66 o
  33   5   3      501.09      431.44     28.51 o
  35   5   3       16.17       -0.11     14.48 o
  37   5   3      218.19      172.18     23.16 o
  39   5   3        9.63      -20.18     20.18 o
  41   5   3      381.87      358.96     32.34 o
  43   5   3       58.50       87.90     26.69 o
  45   5   3        0.19      -12.42     31.81 o
 -46   6   3        7.71      -14.66     25.28 o
 -44   6   3       20.22       15.49     20.88 o
 -42   6   3        7.83       10.63     17.44 o
 -40   6   3       88.81       97.89     20.76 o
 -38   6   3      307.48      292.48     23.47 o
 -36   6   3      101.41      114.42     19.28 o
 -34   6   3        2.16       -2.31     15.38 o
 -32   6   3      231.79      247.79     20.08 o
 -30   6   3      500.74      513.96     23.42 o
 -28   6   3      209.79      201.07     17.49 o
 -26   6   3       21.89       30.64     13.66 o
 -24   6   3      457.43      494.43     31.09 o
 -22   6   3      535.87      503.49     17.37 o
 -20   6   3      924.00      904.86     20.70 o
 -18   6   3       27.45       36.25      8.72 o
 -16   6   3     3899.29     3948.95     55.76 o
 -14   6   3      269.41      243.92      9.88 o
 -12   6   3      153.68      152.17      8.57 o
 -10   6   3     8220.56     8513.99     95.77 o
  -8   6   3     2257.91     2474.13     63.70 o
  -6   6   3      674.25      734.28     14.18 o
  -4   6   3      198.98      181.97     14.65 o
  -2   6   3     2102.67     2112.05     41.42 o
   0   6   3        2.59       -9.77      9.77 o
   2   6   3      105.78       87.18     12.58 o
   4   6   3       25.44        0.53      8.10 o
   6   6   3      307.12      299.18     10.99 o
   8   6   3       15.39       11.43      6.62 o
  10   6   3      694.92      738.29     15.67 o
  12   6   3     1146.38     1095.45     19.86 o
  14   6   3        4.01       -3.88      7.37 o
  16   6   3      724.62      893.40     20.58 o
  18   6   3     2683.73     2753.94     49.73 o
  20   6   3     2556.45     2444.67     37.39 o
  22   6   3     1418.40     1358.18     27.69 o
  24   6   3       49.19       57.82     12.23 o
  26   6   3       24.70       15.97     14.20 o
  28   6   3     1400.40     1351.85     35.18 o
  30   6   3      109.62      110.47     17.18 o
  32   6   3      110.36      131.62     18.43 o
  34   6   3        1.03      -19.13     19.13 o
  36   6   3       43.24       31.60     18.51 o
  38   6   3       20.24       14.75     22.38 o
  40   6   3      113.67      147.49     27.58 o
  42   6   3      141.93      139.51     28.85 o
  44   6   3       50.13       43.97     27.30 o
 -43   7   3       80.40       47.08     23.91 o
 -41   7   3       68.20       71.44     19.78 o
 -39   7   3       76.94       99.78     21.62 o
 -37   7   3      178.68      217.22     25.11 o
 -35   7   3       26.56       30.46     17.43 o
 -33   7   3       62.99       69.70     17.89 o
 -31   7   3        9.63      -15.02     15.02 o
 -29   7   3        0.69       -3.92     14.24 o
 -27   7   3      420.93      412.88     21.77 o
 -25   7   3        1.26       20.24     13.99 o
 -23   7   3        0.21       26.62     13.45 o
 -21   7   3       17.92       10.57     11.02 o
 -19   7   3      608.98      652.95     20.39 o
 -17   7   3      569.62      546.40     23.63 o
 -15   7   3      398.83      417.01     20.50 o
 -13   7   3      951.02      829.76     26.00 o
 -11   7   3     1356.82     1310.02     23.26 o
  -9   7   3     2874.01     2774.73     36.45 o
  -7   7   3      148.68      168.72     14.91 o
  -5   7   3     1046.87     1057.53     23.72 o
  -3   7   3      111.58       65.27     13.19 o
  -1   7   3     1196.63     1183.20     31.60 o
   1   7   3      718.47      681.69     29.82 o
   3   7   3      287.53      247.59     26.68 o
   5   7   3     1532.41     1292.23     27.56 o
   7   7   3      418.45      426.63     17.40 o
   9   7   3     2181.85     2162.86     30.38 o
  11   7   3        3.40       -3.14      8.44 o
  13   7   3      184.78      185.30     11.88 o
  15   7   3       45.21       37.86     10.13 o
  17   7   3      565.18      553.75     19.85 o
  19   7   3      108.29      111.89     12.37 o
  21   7   3      815.86      738.72     21.99 o
  23   7   3      535.39      492.89     18.86 o
  25   7   3       33.14       44.85     14.32 o
  27   7   3      575.54      637.65     24.03 o
  29   7   3      273.21      214.05     20.14 o
  31   7   3      104.16       42.33     17.39 o
  33   7   3      228.28      241.17     21.50 o
  35   7   3       61.81       44.98     18.28 o
  37   7   3        9.00       29.14     18.77 o
  39   7   3       87.13       96.39     37.21 o
  41   7   3        0.31       -1.63     44.32 o
 -38   8   3        0.09       15.27     19.21 o
 -36   8   3        9.97      -18.63     22.94 o
 -34   8   3       31.18        9.33     17.60 o
 -32   8   3        0.33      -15.97     15.97 o
 -30   8   3      100.34      114.69     18.14 o
 -28   8   3      122.58      150.31     18.48 o
 -26   8   3        0.81      -14.16     14.16 o
 -24   8   3       91.56       77.14     21.34 o
 -22   8   3      384.93      483.92     22.12 o
 -20   8   3       57.08       74.89     12.74 o
 -18   8   3      147.85      197.84     13.97 o
 -16   8   3       44.26       97.58     11.81 o
 -14   8   3     1691.30     1656.65     29.16 o
 -12   8   3      116.37      160.38     11.31 o
 -10   8   3      139.93      197.91     13.80 o
  -8   8   3      162.40      200.09     16.33 o
  -6   8   3       79.49      125.65     14.27 o
  -4   8   3     1425.44     1397.79     43.86 o
  -2   8   3       26.94       11.89     19.05 o
   0   8   3      430.21      446.29     31.08 o
   2   8   3      431.77      399.55     30.25 o
   4   8   3      707.31      741.18     38.88 o
   6   8   3      207.64      242.76     16.39 o
   8   8   3       25.58       32.08     12.48 o
  10   8   3       16.72        8.64      9.04 o
  12   8   3        0.11       -9.52      9.52 o
  14   8   3       24.05        4.89     10.71 o
  16   8   3        3.15       -7.29     10.59 o
  18   8   3        0.14      -11.04     11.04 o
  20   8   3       94.82       94.83     12.48 o
  22   8   3       90.36       69.73     12.77 o
  24   8   3       80.80       76.81     14.95 o
  26   8   3      317.81      310.71     19.73 o
  28   8   3      237.59      291.74     21.56 o
  30   8   3       52.28       56.22     17.32 o
  32   8   3       24.56       -3.56     17.27 o
  34   8   3        4.05        6.98     17.55 o
  36   8   3       26.03       -8.96     17.97 o
 -33   9   3       37.86       50.88     19.52 o
 -31   9   3      283.08      349.64     24.57 o
 -29   9   3        5.06        1.40     17.31 o
 -27   9   3       54.54       63.04     17.20 o
 -25   9   3       19.03       31.07     15.74 o
 -23   9   3       19.19       36.55     15.45 o
 -21   9   3      138.81      190.71     17.94 o
 -19   9   3        0.73        3.64     14.36 o
 -17   9   3      345.41      387.16     17.00 o
 -15   9   3      137.23      162.40     13.15 o
 -13   9   3      185.67      151.20     12.28 o
 -11   9   3       14.71       16.47     10.75 o
  -9   9   3      470.37      464.79     22.89 o
  -7   9   3       23.16       12.47     18.40 o
  -5   9   3        8.94      -17.35     17.35 o
  -3   9   3        7.92       25.85     23.44 o
  -1   9   3      293.72      290.20     26.62 o
   1   9   3      128.00      155.08     23.36 o
   3   9   3       94.94       81.26     21.18 o
   5   9   3       99.62       78.59     22.13 o
   7   9   3       80.87       64.17     20.09 o
   9   9   3      215.35      221.59     15.79 o
  11   9   3      364.93      341.91     18.44 o
  13   9   3        0.03        1.67     10.86 o
  15   9   3       33.74       52.12     12.51 o
  17   9   3       62.23       24.23     12.60 o
  19   9   3       43.98       54.66     21.09 o
  21   9   3      238.77      292.02     18.63 o
  23   9   3       51.90       14.84     14.03 o
  25   9   3       38.73       60.47     15.74 o
  27   9   3       55.13       58.51     17.90 o
  29   9   3       34.07        1.83     17.35 o
  31   9   3       85.29       94.62     20.05 o
 -26  10   3       74.82      156.02     20.27 o
 -24  10   3      388.16      467.39     28.56 o
 -22  10   3       32.61       28.56     18.40 o
 -20  10   3      102.39      123.06     20.62 o
 -18  10   3      625.52      615.64     41.35 o
 -16  10   3       93.97      133.77     25.67 o
 -14  10   3      250.19      190.46     16.19 o
 -12  10   3       10.78      -12.22     12.22 o
 -10  10   3      120.43       99.10     13.17 o
  -8  10   3       56.91       40.45     16.09 o
  -6  10   3       69.42      110.95     28.07 o
  -4  10   3        2.86        4.02     21.08 o
  -2  10   3        5.19       26.14     31.60 o
   0  10   3      331.74      372.72     44.34 o
   2  10   3        6.77      -20.27     20.79 o
   4  10   3       22.88       25.27     23.40 o
   6  10   3      270.02      254.45     24.03 o
   8  10   3       73.47      125.52     18.72 o
  10  10   3       64.44       66.76     15.45 o
  12  10   3        0.12      -11.67     14.12 o
  14  10   3        0.01       -7.52     14.95 o
  16  10   3      207.78      229.24     20.47 o
  18  10   3        4.05       16.35     16.84 o
  20  10   3      196.51      237.23     24.36 o
  22  10   3      127.54      199.45     21.74 o
  24  10   3       56.82       24.58     18.48 o
 -15  11   3       61.18       57.12     20.49 o
 -13  11   3        0.24      -16.50     16.50 o
 -11  11   3        0.98       10.21     17.13 o
  -9  11   3       22.47        6.52     14.37 o
  -7  11   3       11.28       -5.37     21.10 o
  -5  11   3       41.02       35.13     41.17 o
  -3  11   3      672.23      803.97    116.30 o
  -1  11   3      137.70      248.54     49.97 o
   1  11   3       17.61       24.02     41.40 o
   3  11   3      508.82      666.29     93.12 o
   5  11   3       30.01       19.94     17.74 o
   7  11   3       12.87       36.39     17.62 o
   9  11   3        8.86       10.49     21.66 o
  11  11   3        0.40        2.39     18.28 o
  13  11   3        3.62        6.10     26.84 o
 -54   0   4        6.03      -10.61     25.27 o
 -52   0   4      383.02      380.82     34.49 o
 -50   0   4      271.53      335.05     48.30 o
 -48   0   4      163.35      130.96     39.65 o
 -46   0   4       14.40       13.52     65.67 o
 -44   0   4        6.05       50.66     22.52 o
 -42   0   4      644.65      632.79     36.28 o
 -40   0   4      243.06      249.57     22.31 o
 -38   0   4       29.47       61.24     14.18 o
 -36   0   4     2999.81     2839.95     52.83 o
 -34   0   4     5036.25     4808.47     62.47 o
 -32   0   4     3519.79     3357.72     44.55 o
 -30   0   4       14.84       14.50      8.64 o
 -28   0   4      497.22      417.62     13.40 o
 -26   0   4    10624.74    10208.36     98.47 o
 -24   0   4      872.74      842.75     16.92 o
 -22   0   4     6756.51     7070.01     69.78 o
 -20   0   4    11152.42    11679.23    102.81 o
 -18   0   4     5188.92     4549.17     54.16 o
 -16   0   4       17.37      124.02      5.87 o
 -14   0   4    19970.72    21160.27    178.09 o
 -12   0   4   103422.44   107536.30    881.56 o
 -10   0   4     3554.93     3459.66     32.95 o
  -8   0   4    30973.69    31492.08    273.76 o
  -6   0   4    23346.21    24590.05    202.80 o
  -4   0   4     3629.03     3432.98     31.34 o
  -2   0   4    28031.18    29913.04    245.53 o
   0   0   4      513.50      565.78     10.28 o
   2   0   4    87047.64    91512.50    717.16 o
   4   0   4   384603.09   392548.91   3579.64 o
   6   0   4    66232.45    67334.82    602.76 o
   8   0   4    33089.54    35339.44    325.06 o
  10   0   4     2807.29     2892.94     49.49 o
  12   0   4     2926.08     3346.26     39.69 o
  14   0   4     1971.37     2010.27     27.62 o
  16   0   4     9358.54     9789.57    103.53 o
  18   0   4      656.71      764.54     16.72 o
  20   0   4      358.57      311.02     10.56 o
  22   0   4      951.64     1025.67     19.50 o
  24   0   4      515.04      460.40     14.31 o
  26   0   4      707.26      684.22     17.91 o
  28   0   4     3752.51     3771.42     48.02 o
  30   0   4     2118.39     2232.94     36.44 o
  32   0   4     2168.75     2282.50     41.56 o
  34   0   4      581.21      525.88     20.79 o
  36   0   4       17.11       -4.95     13.06 o
  38   0   4        2.74      -10.90     16.18 o
  40   0   4      520.36      403.94     25.85 o
  42   0   4       58.78       94.24     20.10 o
  44   0   4      904.40     1010.13     40.77 o
  46   0   4       79.56      104.99     24.85 o
  48   0   4      901.19     1161.89     61.39 o
  50   0   4       37.93       23.25     32.67 o
 -53   1   4      230.50      262.15     23.36 o
 -51   1   4      242.66      329.03     23.85 o
 -49   1   4       47.00       28.05     16.92 o
 -47   1   4       71.29       49.63     15.61 o
 -45   1   4        0.98      -13.27     13.27 o
 -43   1   4       31.48        4.98     11.87 o
 -41   1   4     1000.74      958.55     24.80 o
 -39   1   4      326.04      280.58     14.70 o
 -37   1   4      621.53      643.26     17.50 o
 -35   1   4     1754.39     1554.22     22.53 o
 -33   1   4     2729.67     2623.00     28.44 o
 -31   1   4      991.11      905.89     15.73 o
 -29   1   4     1563.46     1392.70     18.22 o
 -27   1   4      231.16      302.94      8.61 o
 -25   1   4     4138.54     3748.70     29.27 o
 -23   1   4     1906.19     1847.25     16.90 o
 -21   1   4    11267.36    12371.40     76.95 o
 -19   1   4     1022.44     1141.67     11.43 o
 -17   1   4      778.73      729.00      9.34 o
 -15   1   4     4500.59     4254.03     29.51 o
 -13   1   4     1041.18     1188.37     11.86 o
 -11   1   4     5967.00     6176.66     37.80 o
  -9   1   4        6.97       31.26      2.36 o
  -7   1   4     6173.56     5958.27     37.95 o
  -5   1   4    33054.10    34726.62    202.57 o
  -3   1   4    48636.57    50123.75    286.37 o
  -1   1   4    11461.79    12033.29     70.36 o
   1   1   4    24271.40    26301.86    148.31 o
   3   1   4    34366.60    35481.26    203.42 o
   5   1   4    38229.70    39691.57    225.67 o
   7   1   4     7856.51     7974.82     47.67 o
   9   1   4     6144.69     5897.89     36.36 o
  11   1   4    13821.36    15325.53     89.80 o
  13   1   4     3451.36     4148.81     27.53 o
  15   1   4    22281.84    23734.82    140.59 o
  17   1   4     7190.56     7103.69     47.14 o
  19   1   4     3314.86     3950.85     28.48 o
  21   1   4     1284.57     1445.99     14.48 o
  23   1   4      265.17      212.27      6.86 o
  25   1   4      992.35      977.63     13.53 o
  27   1   4        2.89       -4.56      4.56 o
  29   1   4     1369.16     1312.27     20.63 o
  31   1   4     1484.14     1362.62     19.35 o
  33   1   4      459.90      427.15     13.75 o
  35   1   4      190.35      175.82     12.20 o
  37   1   4      103.51       93.18     11.64 o
  39   1   4      332.50      282.89     16.41 o
  41   1   4        3.05        3.12     12.10 o
  43   1   4       25.63       27.25     14.19 o
  45   1   4        1.17        5.40     16.57 o
  47   1   4        0.02       -8.68     17.27 o
  49   1   4       60.87       82.79     19.27 o
  51   1   4       45.21       59.59     18.89 o
 -52   2   4        8.30       16.78     21.65 o
 -50   2   4       75.05      104.55     19.65 o
 -48   2   4       96.68       76.44     16.31 o
 -46   2   4        1.16      -13.66     13.66 o
 -44   2   4       42.21       25.64     11.37 o
 -42   2   4       49.06       36.90     10.46 o
 -40   2   4       53.38       30.21     10.01 o
 -38   2   4       41.70        9.50      8.64 o
 -36   2   4      302.26      252.81     10.75 o
 -34   2   4       39.42       -0.83      7.48 o
 -32   2   4        9.56       -6.72      6.72 o
 -30   2   4      458.11      420.34      9.13 o
 -28   2   4      463.12      415.60      8.60 o
 -26   2   4      107.15      110.28      6.73 o
 -24   2   4     1094.57     1141.56     11.51 o
 -22   2   4     1961.28     2440.91     19.83 o
 -20   2   4      794.19      922.45     19.27 o
 -18   2   4        0.18       12.46      3.38 o
 -16   2   4     3302.60     3002.85     30.82 o
 -14   2   4    12039.84    12379.14     79.54 o
 -12   2   4     8300.44     7923.48     50.62 o
 -10   2   4    22539.06    22146.04    141.75 o
  -8   2   4     7816.81     7782.44     55.48 o
  -6   2   4     1581.84     1365.71     11.83 o
  -4   2   4    13737.42    14413.58    103.68 o
  -2   2   4    37309.05    37746.81    266.75 o
   0   2   4    12218.15    10877.42     79.64 o
   2   2   4     6005.84     5166.10     34.86 o
   4   2   4     3568.92     3409.58     25.53 o
   6   2   4        1.13        2.64      2.76 o
   8   2   4     8092.00     7975.43     49.39 o
  10   2   4    13368.99    13727.31     84.97 o
  12   2   4       57.75       88.11      3.97 o
  14   2   4      868.08      689.47      8.79 o
  16   2   4     3114.82     3268.69     24.33 o
  18   2   4      249.31      214.76      5.74 o
  20   2   4       17.97       19.85      3.89 o
  22   2   4      918.04     1042.00     13.27 o
  24   2   4      517.36      511.68      9.48 o
  26   2   4       56.53       92.20      5.88 o
  28   2   4     1285.43     1191.98     15.28 o
  30   2   4     2428.88     2286.13     25.68 o
  32   2   4      741.50      587.11     14.50 o
  34   2   4       46.48        9.47      9.12 o
  36   2   4      321.45      331.89     13.26 o
  38   2   4      156.47      136.43     11.35 o
  40   2   4       92.27       60.74     11.56 o
  42   2   4       14.08       12.17     12.08 o
  44   2   4        0.06        4.07     12.16 o
  46   2   4      173.56      174.23     15.78 o
  48   2   4       22.65        7.13     14.28 o
  50   2   4        1.86      -13.60     13.60 o
 -51   3   4        0.54       -0.49     18.28 o
 -49   3   4        0.71        2.64     16.41 o
 -47   3   4      140.71      140.16     14.41 o
 -45   3   4        5.44       -9.19     11.37 o
 -43   3   4        0.13       -7.72     10.16 o
 -41   3   4      456.18      477.40     15.46 o
 -39   3   4      108.51       93.61      9.81 o
 -37   3   4       15.39       -5.48      8.12 o
 -35   3   4      712.39      625.37     15.20 o
 -33   3   4      142.43      123.69     10.57 o
 -31   3   4     2286.31     2228.26     28.42 o
 -29   3   4      918.98      891.15     17.55 o
 -27   3   4       11.87       22.31      5.92 o
 -25   3   4     1268.05     1360.42     21.01 o
 -23   3   4     1696.45     1484.88     17.17 o
 -21   3   4       83.33      136.99      5.76 o
 -19   3   4     4244.33     4026.96     39.19 o
 -17   3   4     4823.03     4405.00     51.51 o
 -15   3   4     1252.41     1289.18     18.56 o
 -13   3   4    19744.90    19932.49    142.14 o
 -11   3   4    16409.46    16890.53    167.42 o
  -9   3   4     7255.67     6885.77     50.43 o
  -7   3   4     6608.30     6333.28     52.65 o
  -5   3   4     5550.47     5259.19     46.45 o
  -3   3   4    14660.65    14902.18    122.48 o
  -1   3   4    16443.23    17156.98    140.92 o
   1   3   4     2364.63     1961.18     27.93 o
   3   3   4     2846.18     2752.78     30.62 o
   5   3   4    28061.60    29170.65    216.60 o
   7   3   4     9709.79     9143.14     74.51 o
   9   3   4     3116.32     2920.17     30.36 o
  11   3   4     5167.74     4762.01     45.89 o
  13   3   4      457.24      339.77      9.92 o
  15   3   4       96.28      176.58      5.63 o
  17   3   4     1062.53     1000.48     12.13 o
  19   3   4     3665.18     3868.32     28.47 o
  21   3   4     1030.58     1003.36     12.59 o
  23   3   4     1498.91     1555.57     18.85 o
  25   3   4      186.73      212.84      7.64 o
  27   3   4      395.88      445.41     16.52 o
  29   3   4      339.90      296.79     16.67 o
  31   3   4      543.25      558.79     14.62 o
  33   3   4      166.04      128.91     11.16 o
  35   3   4      585.88      540.26     19.04 o
  37   3   4       33.41       36.99     11.40 o
  39   3   4       39.80       52.39     12.33 o
  41   3   4       53.53       85.08     13.30 o
  43   3   4      260.73      292.78     18.55 o
  45   3   4      205.37      173.99     23.06 o
  47   3   4       60.85       48.10     15.10 o
  49   3   4       10.22      -13.94     13.94 o
 -50   4   4       55.85      140.81     44.21 o
 -48   4   4        0.95       -5.68     35.34 o
 -46   4   4      189.92      212.92     29.82 o
 -44   4   4      519.33      546.19     30.81 o
 -42   4   4      499.09      500.38     26.88 o
 -40   4   4      604.59      691.29     23.02 o
 -38   4   4       29.84       48.28     13.21 o
 -36   4   4     1164.07     1126.56     27.10 o
 -34   4   4       46.72       50.55     12.32 o
 -32   4   4        1.17       31.63     10.63 o
 -30   4   4     6760.12     6630.76     73.44 o
 -28   4   4     1985.39     1922.23     31.00 o
 -26   4   4     1659.62     1764.35     24.25 o
 -24   4   4      252.53      246.80     10.21 o
 -22   4   4      284.11      259.75      9.75 o
 -20   4   4     2676.50     2642.99     29.88 o
 -18   4   4       39.81       29.07      5.51 o
 -16   4   4     2386.56     2474.48     25.15 o
 -14   4   4     1211.28     1170.13     15.80 o
 -12   4   4       53.79       35.95      4.51 o
 -10   4   4     3985.81     4496.65     44.21 o
  -8   4   4      512.68      542.78     11.06 o
  -6   4   4     1641.40     1589.71     20.88 o
  -4   4   4     4168.09     4559.37     44.36 o
  -2   4   4       72.06      128.63     17.93 o
   0   4   4     7871.01     8562.31     97.97 o
   2   4   4      608.45      610.24     11.76 o
   4   4   4      101.99      148.92      6.36 o
   6   4   4     2926.27     3561.25     32.55 o
   8   4   4       31.59       23.83      4.38 o
  10   4   4      183.73      259.25      7.54 o
  12   4   4      139.05      113.80      6.53 o
  14   4   4       90.66       94.93      6.01 o
  16   4   4      553.04      527.67     11.54 o
  18   4   4      725.78      739.25     17.24 o
  20   4   4       54.87       57.38      7.15 o
  22   4   4      398.98      399.70     10.94 o
  24   4   4      382.34      383.97     11.25 o
  26   4   4     1691.49     1679.40     23.15 o
  28   4   4     2419.72     2321.31     33.72 o
  30   4   4      628.41      630.38     21.48 o
  32   4   4       89.22       82.19     10.40 o
  34   4   4      105.96      120.22     12.14 o
  36   4   4      367.18      294.45     16.19 o
  38   4   4       46.25       58.72     13.30 o
  40   4   4      259.33      296.00     17.00 o
  42   4   4      277.80      294.24     18.51 o
  44   4   4        1.46        5.45     16.11 o
  46   4   4       17.45       12.24     17.67 o
 -49   5   4       84.34      116.37     56.32 o
 -47   5   4      178.36      149.63     33.12 o
 -45   5   4        0.07      -23.23     25.18 o
 -43   5   4      186.67      161.09     21.60 o
 -41   5   4      186.85      184.10     20.60 o
 -39   5   4       18.67       10.46     16.03 o
 -37   5   4      400.01      389.14     20.99 o
 -35   5   4       50.28       42.73     13.41 o
 -33   5   4      269.47      302.27     17.96 o
 -31   5   4      849.46      793.85     25.49 o
 -29   5   4      599.05      687.09     22.04 o
 -27   5   4        1.15       29.22     10.64 o
 -25   5   4     1525.93     1493.04     27.36 o
 -23   5   4      356.58      385.14     13.36 o
 -21   5   4      294.08      281.12     10.78 o
 -19   5   4        0.05       -5.75      5.75 o
 -17   5   4     2986.82     3316.16     39.17 o
 -15   5   4     2981.56     2831.82     68.19 o
 -13   5   4     3793.89     3565.86     65.45 o
 -11   5   4     8111.19     7579.27     65.09 o
  -9   5   4     3849.11     3646.95     38.53 o
  -7   5   4     2036.90     2255.75     39.49 o
  -5   5   4    10284.32    10535.46    128.00 o
  -3   5   4     2782.59     2683.63     53.71 o
  -1   5   4     1222.56     1229.87     28.92 o
   1   5   4     3328.00     3315.40     46.26 o
   3   5   4     1374.57     1294.51     20.02 o
   5   5   4     1917.01     1712.66     35.41 o
   7   5   4      237.47      332.35     12.38 o
   9   5   4       43.84       42.00      5.06 o
  11   5   4     1868.37     1722.67     22.71 o
  13   5   4      131.62      150.24      7.72 o
  15   5   4       64.85       74.79      7.43 o
  17   5   4      132.07      119.24      9.08 o
  19   5   4      360.72      329.20     11.41 o
  21   5   4      808.13      816.63     18.46 o
  23   5   4     1406.99     1387.19     24.56 o
  25   5   4       36.92       46.92     10.67 o
  27   5   4     1184.07     1210.27     51.15 o
  29   5   4     1033.51     1021.20     28.49 o
  31   5   4       45.12       36.49     15.10 o
  33   5   4      531.92      535.21     23.33 o
  35   5   4      524.76      525.99     26.48 o
  37   5   4        3.52      -20.35     20.35 o
  39   5   4       45.31       38.78     22.98 o
  41   5   4        0.79       11.42     23.54 o
  43   5   4      249.40      307.33     33.14 o
  45   5   4       35.80       16.84     31.81 o
 -46   6   4       10.55       15.54     25.91 o
 -44   6   4      258.14      231.73     24.97 o
 -42   6   4      367.21      374.97     24.70 o
 -40   6   4       42.89       35.80     17.48 o
 -38   6   4        0.66      -15.50     15.50 o
 -36   6   4       95.86      126.80     19.43 o
 -34   6   4     1855.51     1953.39     44.92 o
 -32   6   4      847.54      890.34     30.82 o
 -30   6   4       29.12       -0.35     14.03 o
 -28   6   4      299.94      348.97     25.39 o
 -26   6   4       52.38       51.25     13.95 o
 -24   6   4     4299.53     4224.76     55.31 o
 -22   6   4      713.31      767.14     21.30 o
 -20   6   4     1830.75     1662.02     27.44 o
 -18   6   4      722.89      762.78     18.15 o
 -16   6   4       11.53        3.86      8.53 o
 -14   6   4     1285.51     1139.95     17.58 o
 -12   6   4     5778.91     5587.13     50.69 o
 -10   6   4       22.69       -5.82      8.11 o
  -8   6   4     1075.95      999.03     20.09 o
  -6   6   4      324.21      317.40     26.98 o
  -4   6   4     1796.91     1663.77     37.18 o
  -2   6   4        0.54      -10.21     10.21 o
   0   6   4      422.55      428.34     19.34 o
   2   6   4      716.73      607.46     23.11 o
   4   6   4      242.87      218.14      9.58 o
   6   6   4      859.59      841.97     27.26 o
   8   6   4       49.04       13.54      7.45 o
  10   6   4      265.44      225.88      9.54 o
  12   6   4      144.96       91.08      9.02 o
  14   6   4        5.89       -7.32      7.32 o
  16   6   4      327.45      338.25     12.61 o
  18   6   4      817.40      841.02     19.82 o
  20   6   4      205.28      219.95     13.90 o
  22   6   4     1493.42     1474.27     35.13 o
  24   6   4     1562.97     1658.12     31.63 o
  26   6   4       77.96       86.56     14.69 o
  28   6   4      371.75      325.19     22.91 o
  30   6   4      106.03       96.64     17.11 o
  32   6   4      847.96      923.75     33.56 o
  34   6   4      379.29      433.98     25.38 o
  36   6   4       71.05      103.37     22.89 o
  38   6   4        3.23      -12.83     22.17 o
  40   6   4        2.26       -2.21     23.80 o
  42   6   4       79.58       43.76     26.46 o
 -43   7   4      224.24      257.98     24.14 o
 -41   7   4       23.83       63.60     19.43 o
 -39   7   4       29.34       67.26     18.95 o
 -37   7   4      893.60     1024.60     34.09 o
 -35   7   4      226.39      311.58     21.33 o
 -33   7   4      459.27      576.10     36.20 o
 -31   7   4       42.21       71.10     17.25 o
 -29   7   4      174.36      195.84     18.59 o
 -27   7   4      629.79      629.63     25.52 o
 -25   7   4      214.08      297.67     21.58 o
 -23   7   4       10.22       28.90     12.11 o
 -21   7   4      113.83       84.89     15.01 o
 -19   7   4      304.70      338.92     16.02 o
 -17   7   4      297.75      257.49     13.32 o
 -15   7   4      390.95      348.00     13.84 o
 -13   7   4     4002.23     4019.98     49.90 o
 -11   7   4      295.70      330.66     18.48 o
  -9   7   4       65.57       82.49     11.20 o
  -7   7   4      272.02      263.95     22.19 o
  -5   7   4     2273.49     2163.12     45.50 o
  -3   7   4      304.02      249.26     20.90 o
  -1   7   4      245.14      188.90     16.71 o
   1   7   4      147.92       98.94     15.67 o
   3   7   4        4.01       -1.11     12.06 o
   5   7   4       39.16       26.81      9.14 o
   7   7   4       25.91       60.18      9.86 o
   9   7   4      153.38      184.09     14.77 o
  11   7   4     1479.69     1475.96     27.05 o
  13   7   4      137.33       90.15     10.72 o
  15   7   4      151.42      122.48     14.38 o
  17   7   4      381.30      405.60     15.98 o
  19   7   4      119.99      151.72     12.85 o
  21   7   4     1325.58     1337.44     28.58 o
  23   7   4      205.01      267.94     15.75 o
  25   7   4        1.58       17.11     13.79 o
  27   7   4      516.53      601.22     25.66 o
  29   7   4       45.77       39.27     17.16 o
  31   7   4       33.99       33.08     17.12 o
  33   7   4       67.23       56.33     18.23 o
  35   7   4       89.88      116.30     20.08 o
  37   7   4        1.89       -7.66     22.23 o
  39   7   4        0.46      -13.96     23.87 o
 -38   8   4        2.10      -16.35     16.35 o
 -36   8   4       87.70       92.03     18.46 o
 -34   8   4      144.65      173.16     19.79 o
 -32   8   4       31.73       26.12     17.49 o
 -30   8   4        2.37      -13.04     15.21 o
 -28   8   4      244.95      281.72     21.06 o
 -26   8   4        5.26      -14.28     14.28 o
 -24   8   4        0.22      -13.47     13.96 o
 -22   8   4      222.33      223.67     17.99 o
 -20   8   4       57.59      103.18     13.82 o
 -18   8   4      359.64      351.29     15.97 o
 -16   8   4      197.17      218.91     13.49 o
 -14   8   4       51.71       39.65     10.49 o
 -12   8   4      214.01      161.31     11.68 o
 -10   8   4        4.26       17.17     12.99 o
  -8   8   4       16.23       43.04     12.31 o
  -6   8   4       49.77       30.86     18.94 o
  -4   8   4       38.32       33.03     18.94 o
  -2   8   4      158.38      212.53     23.96 o
   0   8   4      210.94      168.42     24.75 o
   2   8   4      118.54      188.93     25.95 o
   4   8   4      452.48      418.63     40.01 o
   6   8   4      411.64      358.59     44.84 o
   8   8   4       82.57      151.36     14.45 o
  10   8   4      245.20      268.64     13.64 o
  12   8   4        2.12       -9.74      9.74 o
  14   8   4      220.30      209.42     15.13 o
  16   8   4       63.65       78.80     12.59 o
  18   8   4        3.47       -0.20     10.51 o
  20   8   4       42.15       20.56     11.19 o
  22   8   4      389.27      460.81     20.52 o
  24   8   4       35.81       42.53     14.37 o
  26   8   4        0.48      -14.38     14.38 o
  28   8   4        7.55       -5.24     15.55 o
  30   8   4      109.83      112.54     19.27 o
  32   8   4       51.94       48.29     19.06 o
  34   8   4        8.55       24.43     18.41 o
  36   8   4       29.38      -38.22     38.22 o
 -33   9   4      176.42      205.27     20.85 o
 -31   9   4       29.28       31.54     16.74 o
 -29   9   4        2.79       26.40     17.49 o
 -27   9   4      329.86      368.87     23.53 o
 -25   9   4        0.51       19.88     16.80 o
 -23   9   4      640.68      615.76     26.16 o
 -21   9   4        0.42       19.40     14.81 o
 -19   9   4      858.12      778.32     25.88 o
 -17   9   4       11.66       36.21     12.99 o
 -15   9   4      531.54      488.86     20.12 o
 -13   9   4      156.74      172.07     13.80 o
 -11   9   4      263.31      192.47     13.12 o
  -9   9   4      376.56      281.54     26.59 o
  -7   9   4       65.58       30.35     19.59 o
  -5   9   4      101.18      105.39     23.24 o
  -3   9   4       18.98       22.81     19.96 o
  -1   9   4      264.76      291.67     28.40 o
   1   9   4        1.56        7.80     20.61 o
   3   9   4      228.97      263.59     30.84 o
   5   9   4       46.97        8.49     19.82 o
   7   9   4       32.60       28.75     19.90 o
   9   9   4       40.45       25.30     12.34 o
  11   9   4      108.04       84.53     14.47 o
  13   9   4      133.45      165.91     16.71 o
  15   9   4      238.75      247.41     15.90 o
  17   9   4       19.98        6.92     12.19 o
  19   9   4       40.93       24.73     14.83 o
  21   9   4      136.13      184.73     16.97 o
  23   9   4       19.77       -1.34     14.09 o
  25   9   4       65.83       57.05     15.85 o
  27   9   4       27.22       36.35     17.40 o
  29   9   4       20.96       20.67     17.76 o
 -26  10   4      102.34      120.00     22.81 o
 -24  10   4        0.93        7.10     19.26 o
 -22  10   4       67.62       72.51     19.97 o
 -20  10   4        6.91       14.97     18.47 o
 -18  10   4        1.37        7.11     16.44 o
 -16  10   4       59.17       38.99     18.76 o
 -14  10   4       65.44      109.62     14.62 o
 -12  10   4       33.54       23.37     12.19 o
 -10  10   4        3.71      -10.94     10.94 o
  -8  10   4       59.29       37.29     14.83 o
  -6  10   4        4.00      -20.89     20.89 o
  -4  10   4      184.95      163.19     36.64 o
  -2  10   4       28.15       51.66     27.70 o
   0  10   4       57.99      104.96     36.89 o
   2  10   4       96.93       76.81     33.46 o
   4  10   4       54.90       50.55     24.95 o
   6  10   4       24.09        2.02     12.47 o
   8  10   4       21.99        7.86     16.01 o
  10  10   4       52.66       85.14     16.20 o
  12  10   4      101.00      134.37     17.58 o
  14  10   4        3.38        1.31     15.50 o
  16  10   4        8.04      -17.42     17.42 o
  18  10   4       25.63       -5.25     20.71 o
  20  10   4       89.82      122.83     19.80 o
  22  10   4      157.12      174.67     21.37 o
 -15  11   4        6.14      -17.49     35.78 o
 -13  11   4        1.22       27.11     17.74 o
 -11  11   4      106.26      161.48     21.92 o
  -9  11   4       64.09       95.60     16.88 o
  -7  11   4        1.38        3.92     20.27 o
  -5  11   4       24.12       12.91     41.33 o
  -3  11   4        6.80       19.62     42.26 o
  -1  11   4       38.61       18.42     42.83 o
   1  11   4        0.58        8.05     58.76 o
   3  11   4       21.98      105.00     45.68 o
   5  11   4        4.49      -10.42     15.23 o
   7  11   4       71.45       54.14     16.04 o
   9  11   4        0.25        4.08     15.63 o
  11  11   4      116.86      127.56     21.93 o
 -53   1   5      246.53      223.65     22.43 o
 -51   1   5       79.97       87.12     21.13 o
 -49   1   5       66.96       48.22     17.23 o
 -47   1   5        2.66       21.10     15.74 o
 -45   1   5      208.74      218.42     15.83 o
 -43   1   5       28.64       20.90     12.17 o
 -41   1   5      309.91      303.21     18.07 o
 -39   1   5       53.72       40.38     11.42 o
 -37   1   5        6.63       21.93     10.94 o
 -35   1   5      256.88      276.57     11.55 o
 -33   1   5      105.30      109.66     11.05 o
 -31   1   5     4959.59     4575.62     40.64 o
 -29   1   5     7247.04     6944.84     53.96 o
 -27   1   5      306.69      244.73      7.43 o
 -25   1   5     2800.07     2614.85     22.67 o
 -23   1   5     3442.30     3065.61     23.58 o
 -21   1   5       20.63       64.32      4.33 o
 -19   1   5     2825.64     2706.90     20.57 o
 -17   1   5     7071.38     7106.73     44.78 o
 -15   1   5     1461.28     1852.38     14.65 o
 -13   1   5     2622.52     2560.20     18.63 o
 -11   1   5     4470.68     4157.66     26.78 o
  -9   1   5     3127.43     3629.23     24.14 o
  -7   1   5     1381.36     1304.05     10.34 o
  -5   1   5     3107.29     3300.32     22.49 o
  -3   1   5       90.26       55.64      3.32 o
  -1   1   5     5711.40     6394.97     39.78 o
   1   1   5     2748.19     3100.00     20.30 o
   3   1   5     4162.35     4634.08     27.39 o
   5   1   5    16534.78    16685.36     94.69 o
   7   1   5      812.84      677.48     19.35 o
   9   1   5      495.21      440.29     10.25 o
  11   1   5     7069.03     8424.07     52.59 o
  13   1   5      246.89      207.40      4.92 o
  15   1   5     7042.64     7537.84     50.86 o
  17   1   5     1181.28     1368.76     14.25 o
  19   1   5      412.97      385.59      8.10 o
  21   1   5     1098.07     1098.08     13.45 o
  23   1   5      744.09      754.30     11.60 o
  25   1   5     1074.92      983.66     13.43 o
  27   1   5     1255.14     1152.58     15.89 o
  29   1   5      658.42      564.70     12.52 o
  31   1   5      417.67      412.00     13.31 o
  33   1   5      504.93      405.93     14.67 o
  35   1   5      101.86       96.87     11.25 o
  37   1   5      148.57      165.46     12.72 o
  39   1   5      502.63      477.65     20.34 o
  41   1   5      861.00      995.70     28.64 o
  43   1   5      311.46      324.82     19.03 o
  45   1   5      312.85      345.52     20.10 o
  47   1   5      855.27     1099.49     36.39 o
  49   1   5        0.04       17.35     18.92 o
 -52   2   5        0.37      -15.38     15.38 o
 -50   2   5        0.52       -4.30     13.87 o
 -48   2   5       30.96        8.68      9.12 o
 -46   2   5      203.26      191.43     13.80 o
 -44   2   5      270.04      248.30     15.83 o
 -42   2   5       94.62       72.92     10.69 o
 -40   2   5      166.88      194.94     11.28 o
 -38   2   5       37.70        2.71      8.20 o
 -36   2   5      938.49      907.21     17.80 o
 -34   2   5     1359.37     1307.85     19.74 o
 -32   2   5      473.85      464.04     11.31 o
 -30   2   5       17.91       24.75      5.09 o
 -28   2   5      845.81      799.56     13.36 o
 -26   2   5     2152.60     2262.77     18.76 o
 -24   2   5      432.51      393.68      7.90 o
 -22   2   5        0.19       -3.57      3.57 o
 -20   2   5     1879.66     1986.95     16.72 o
 -18   2   5        7.33       32.03      3.88 o
 -16   2   5     1620.27     1972.12     17.83 o
 -14   2   5     2499.27     2619.68     29.87 o
 -12   2   5     6693.90     7845.69     51.80 o
 -10   2   5    11891.55    11986.72     78.79 o
  -8   2   5     1196.23     1216.66     11.62 o
  -6   2   5      793.47      933.18      9.61 o
  -4   2   5     9921.20    11080.93     74.50 o
  -2   2   5     2716.36     3067.72     29.52 o
   0   2   5     1880.65     2273.89     17.65 o
   2   2   5      340.30      393.47      6.73 o
   4   2   5     3385.36     3789.77     27.12 o
   6   2   5     7484.85     8257.01     52.50 o
   8   2   5    11416.60    12248.33     74.69 o
  10   2   5     2942.38     3099.85     22.74 o
  12   2   5     3125.48     2965.59     22.32 o
  14   2   5      236.23      176.08      5.22 o
  16   2   5      163.52      107.64      5.64 o
  18   2   5       43.71       83.17      4.42 o
  20   2   5     3039.05     3051.94     24.90 o
  22   2   5      100.75       69.43      5.35 o
  24   2   5       61.81       79.40      5.62 o
  26   2   5       12.74        9.52      5.15 o
  28   2   5       10.41        6.87      6.11 o
  30   2   5     2636.24     2546.04     30.56 o
  32   2   5     1037.68      967.53     19.55 o
  34   2   5       24.26       12.97      9.45 o
  36   2   5      119.46      108.73     11.35 o
  38   2   5       11.70       10.78     10.30 o
  40   2   5      445.44      471.39     17.48 o
  42   2   5      100.82       61.79     12.58 o
  44   2   5      294.10      311.76     18.76 o
  46   2   5      821.42      914.80     24.69 o
  48   2   5      229.18      263.22     17.51 o
 -51   3   5        0.16      -18.65     18.65 o
 -49   3   5      157.34      152.55     19.79 o
 -47   3   5       23.27      -16.01     16.01 o
 -45   3   5       85.38       68.34     15.49 o
 -43   3   5      135.38      107.07     16.25 o
 -41   3   5        2.64        9.98     11.67 o
 -39   3   5      192.38      189.66     14.08 o
 -37   3   5     2326.58     2187.54     35.20 o
 -35   3   5       84.59       89.91     11.01 o
 -33   3   5      111.90      111.94     10.71 o
 -31   3   5     1199.41     1178.28     22.07 o
 -29   3   5      953.27      964.45     16.85 o
 -27   3   5     1835.80     1799.99     21.35 o
 -25   3   5      818.27      694.95     12.40 o
 -23   3   5      451.59      434.30      9.34 o
 -21   3   5     1266.95     1266.97     14.34 o
 -19   3   5       37.89       22.06      4.77 o
 -17   3   5      160.34      124.51      5.70 o
 -15   3   5      285.55      274.49      6.62 o
 -13   3   5      149.54      134.14      6.50 o
 -11   3   5       35.92       19.97      4.52 o
  -9   3   5     1919.92     2245.87     18.85 o
  -7   3   5     3071.55     2823.28     24.51 o
  -5   3   5    11223.37    11612.47     89.00 o
  -3   3   5      194.61      181.37     10.05 o
  -1   3   5    20215.11    21975.90    170.67 o
   1   3   5    23033.01    24122.44    192.70 o
   3   3   5     2856.51     2607.37     21.16 o
   5   3   5      754.66     1017.88     13.50 o
   7   3   5     6471.17     6223.82     48.42 o
   9   3   5     4138.82     4037.50     31.29 o
  11   3   5    10315.43    10109.62     71.33 o
  13   3   5      366.32      438.15      8.60 o
  15   3   5        0.36       18.08      4.36 o
  17   3   5      512.19      508.16      8.95 o
  19   3   5      182.57      176.59      6.19 o
  21   3   5      823.91      799.07     11.48 o
  23   3   5       37.06       38.31      5.70 o
  25   3   5       20.42       22.15      6.16 o
  27   3   5      106.98       36.82      6.89 o
  29   3   5     3281.02     3367.47     37.08 o
  31   3   5      782.90      715.48     17.30 o
  33   3   5      414.53      323.66     14.76 o
  35   3   5      280.35      264.45     14.47 o
  37   3   5       69.22       32.64     11.46 o
  39   3   5      436.83      442.27     18.74 o
  41   3   5      190.57      200.53     15.84 o
  43   3   5       39.10       43.71     15.16 o
  45   3   5       30.41        7.19     14.48 o
  47   3   5       61.83       26.64     15.47 o
 -50   4   5       16.19       73.49     40.35 o
 -48   4   5        3.28       -7.57     28.34 o
 -46   4   5       20.02       55.08     25.20 o
 -44   4   5       53.12       12.36     15.47 o
 -42   4   5        2.57       -1.52     14.75 o
 -40   4   5       10.34       15.77     11.93 o
 -38   4   5      430.10      418.98     15.35 o
 -36   4   5      638.80      653.08     17.47 o
 -34   4   5     1330.53     1198.02     21.32 o
 -32   4   5      152.61      154.72      9.45 o
 -30   4   5     3042.14     2938.03     37.52 o
 -28   4   5     2239.17     2314.98     30.92 o
 -26   4   5      148.03      131.02      8.98 o
 -24   4   5       33.90       16.80      7.04 o
 -22   4   5     1900.85     1819.85     24.05 o
 -20   4   5     1138.86     1002.41     16.64 o
 -18   4   5      332.65      410.19     10.21 o
 -16   4   5        1.26        0.32      4.42 o
 -14   4   5       25.02       17.85      4.80 o
 -12   4   5      913.80      980.90     13.59 o
 -10   4   5      164.09      262.75      6.71 o
  -8   4   5     1956.90     2025.46     22.81 o
  -6   4   5     1032.01     1263.25     16.25 o
  -4   4   5      495.80      403.43      8.68 o
  -2   4   5       84.07       61.19      5.32 o
   0   4   5     1453.27     1618.35     21.08 o
   2   4   5      713.55      751.92     13.21 o
   4   4   5     3328.15     3468.49     38.27 o
   6   4   5     3100.76     2909.13     27.58 o
   8   4   5     1347.45     1353.93     29.93 o
  10   4   5       34.28       28.95      4.67 o
  12   4   5      174.13      189.50      7.68 o
  14   4   5     1298.78     1276.48     24.19 o
  16   4   5       79.53      101.41      6.86 o
  18   4   5      547.34      543.85     10.82 o
  20   4   5        6.19       -5.23      5.23 o
  22   4   5     2902.56     2714.98     26.91 o
  24   4   5      957.95     1066.79     18.49 o
  26   4   5     6727.03     6391.17     63.83 o
  28   4   5     1586.38     1582.50     25.57 o
  30   4   5      339.01      406.28     14.50 o
  32   4   5      794.19      798.49     20.58 o
  34   4   5      359.83      358.05     17.52 o
  36   4   5       11.51       -8.09     12.43 o
  38   4   5      390.79      442.19     19.52 o
  40   4   5       20.71       14.55     13.81 o
  42   4   5       30.90       38.93     14.22 o
  44   4   5      193.07      225.35     18.69 o
  46   4   5       20.12        9.89     19.63 o
 -49   5   5      121.69       94.34     40.83 o
 -47   5   5       44.43       55.20     36.94 o
 -45   5   5       74.97       39.43     28.14 o
 -43   5   5       90.31       46.03     20.78 o
 -41   5   5        1.27      -11.58     16.47 o
 -39   5   5       79.13       61.17     17.96 o
 -37   5   5        0.56      -13.98     13.98 o
 -35   5   5      204.16      201.90     16.26 o
 -33   5   5       39.24       26.50     12.25 o
 -31   5   5      615.90      583.49     22.83 o
 -29   5   5      142.40      138.06     13.24 o
 -27   5   5     1977.66     1903.98     30.39 o
 -25   5   5      673.93      619.78     16.82 o
 -23   5   5        0.39       -3.97      8.32 o
 -21   5   5      475.15      504.94     22.18 o
 -19   5   5     2606.40     2499.66     41.37 o
 -17   5   5        0.02        6.68      6.77 o
 -15   5   5        5.46       -6.52      6.52 o
 -13   5   5      562.03      521.40     18.46 o
 -11   5   5      160.77      155.78      8.92 o
  -9   5   5      664.63      762.49     13.61 o
  -7   5   5       21.39       28.88      5.78 o
  -5   5   5      310.31      293.16     19.00 o
  -3   5   5        7.35       -6.87      9.45 o
  -1   5   5     5501.56     5471.44     73.35 o
   1   5   5      619.10      640.71     20.18 o
   3   5   5       67.57      119.46     18.75 o
   5   5   5       48.01       70.69      9.02 o
   7   5   5      868.79      906.42     19.07 o
   9   5   5       24.67       33.94      4.78 o
  11   5   5        0.18        7.37      5.64 o
  13   5   5     3457.41     3526.58     37.02 o
  15   5   5     2083.56     2105.13     26.51 o
  17   5   5      139.01      119.45      9.40 o
  19   5   5        0.49       -7.74      7.74 o
  21   5   5      706.46      708.48     18.03 o
  23   5   5       66.26       53.17     10.71 o
  25   5   5     1563.52     1525.87     32.74 o
  27   5   5       10.67        8.08     14.04 o
  29   5   5     1234.05     1351.61     32.61 o
  31   5   5      132.10      178.15     17.82 o
  33   5   5      313.01      337.99     21.11 o
  35   5   5       25.73       31.16     20.23 o
  37   5   5        2.34      -11.30     21.58 o
  39   5   5      118.32       91.98     25.33 o
  41   5   5       29.59       23.95     26.65 o
  43   5   5       27.21        8.29     25.10 o
  45   5   5        6.02       10.85     43.10 o
 -46   6   5        2.85      -17.40     26.38 o
 -44   6   5       13.69        7.23     20.50 o
 -42   6   5        1.84      -18.17     18.17 o
 -40   6   5        3.82       -7.88     16.38 o
 -38   6   5      337.31      290.97     21.83 o
 -36   6   5      144.82      176.62     18.72 o
 -34   6   5        0.47       -5.47     15.19 o
 -32   6   5      451.16      494.21     22.02 o
 -30   6   5      156.28      177.41     16.08 o
 -28   6   5      238.33      216.12     15.95 o
 -26   6   5        5.67        1.92     11.67 o
 -24   6   5      428.23      450.69     19.35 o
 -22   6   5       25.85       15.95     10.18 o
 -20   6   5      457.48      437.45     14.85 o
 -18   6   5        1.39       -6.88      7.62 o
 -16   6   5      387.52      395.15     12.44 o
 -14   6   5      223.29      277.10      9.59 o
 -12   6   5      611.53      594.88     19.07 o
 -10   6   5       54.71       63.63     10.68 o
  -8   6   5      406.45      353.76     11.01 o
  -6   6   5     2611.53     2647.26     80.38 o
  -4   6   5      171.03      168.28     16.34 o
  -2   6   5     1446.85     1412.41     29.74 o
   0   6   5       91.27       74.63     11.82 o
   2   6   5     4931.72     4886.51     73.55 o
   4   6   5      191.63      242.09     10.42 o
   6   6   5      423.60      486.12     20.93 o
   8   6   5     5576.13     5834.80     68.67 o
  10   6   5      778.87      652.79     15.39 o
  12   6   5     4619.95     4396.18     48.12 o
  14   6   5     2035.01     1873.23     26.79 o
  16   6   5        9.20       -4.65      8.49 o
  18   6   5     1644.16     1602.95     25.33 o
  20   6   5      619.24      532.47     20.60 o
  22   6   5      679.13      765.94     22.33 o
  24   6   5       29.14       58.66     12.24 o
  26   6   5        0.60        6.20     13.69 o
  28   6   5       75.55       82.46     16.43 o
  30   6   5        4.79       35.60     16.16 o
  32   6   5      227.69      284.11     22.50 o
  34   6   5      133.54      104.78     21.34 o
  36   6   5       30.69       16.54     21.91 o
  38   6   5       83.68      130.54     28.53 o
  40   6   5      155.17      134.60     28.22 o
  42   6   5       57.49       51.23     27.72 o
 -43   7   5        2.41       23.23     20.50 o
 -41   7   5        9.59       14.32     18.11 o
 -39   7   5       18.25        4.52     17.29 o
 -37   7   5        9.38       10.78     17.54 o
 -35   7   5      235.32      224.64     20.45 o
 -33   7   5        1.10       17.60     15.24 o
 -31   7   5       60.99       45.18     15.07 o
 -29   7   5       42.10       37.07     14.01 o
 -27   7   5        0.01        9.16     13.17 o
 -25   7   5     1258.06     1166.72     32.63 o
 -23   7   5       23.24       53.20     12.72 o
 -21   7   5      562.04      533.43     19.81 o
 -19   7   5       27.01       27.57     10.62 o
 -17   7   5       93.91       66.57     10.74 o
 -15   7   5     1346.32     1130.85     22.91 o
 -13   7   5       30.93       -2.50      8.42 o
 -11   7   5       15.93        1.76      9.07 o
  -9   7   5      191.16      179.79     10.68 o
  -7   7   5      537.50      468.26     23.57 o
  -5   7   5     1745.92     1542.69     38.83 o
  -3   7   5     3446.50     3458.40     62.71 o
  -1   7   5      823.09      643.89     45.41 o
   1   7   5        3.55      -13.62     13.62 o
   3   7   5      113.29       58.94     23.24 o
   5   7   5        9.34       -6.79     10.53 o
   7   7   5     1507.43     1620.62     30.63 o
   9   7   5      116.81      120.72      9.93 o
  11   7   5       29.09        9.20      9.81 o
  13   7   5      142.79      146.95     15.28 o
  15   7   5       22.79       -2.61      9.41 o
  17   7   5      250.81      293.13     14.46 o
  19   7   5      376.96      381.82     16.53 o
  21   7   5      368.32      347.89     22.59 o
  23   7   5       73.12       78.56     13.34 o
  25   7   5       12.23       39.59     14.82 o
  27   7   5     1302.35     1389.31     48.80 o
  29   7   5       70.73       46.76     17.55 o
  31   7   5       42.52       27.28     17.76 o
  33   7   5       22.62       48.49     18.76 o
  35   7   5       57.94       46.02     31.46 o
  37   7   5       77.18       53.36     24.97 o
  39   7   5       41.05       28.99     24.85 o
 -38   8   5       62.21        9.77     17.55 o
 -36   8   5        1.35      -16.06     16.06 o
 -34   8   5      391.97      400.16     23.29 o
 -32   8   5       10.33       16.25     15.97 o
 -30   8   5       71.61       57.53     15.80 o
 -28   8   5      226.87      235.12     20.60 o
 -26   8   5       24.82       46.40     14.13 o
 -24   8   5       51.21       53.85     13.78 o
 -22   8   5      114.89      130.52     14.72 o
 -20   8   5      566.94      567.79     19.20 o
 -18   8   5      166.97      202.49     14.86 o
 -16   8   5      102.44      121.31     14.22 o
 -14   8   5       11.44       23.10      8.88 o
 -12   8   5      471.77      477.71     16.91 o
 -10   8   5      675.79      615.18     24.23 o
  -8   8   5      233.03      314.55     27.36 o
  -6   8   5      334.39      399.07     28.86 o
  -4   8   5      201.08      169.27     23.64 o
  -2   8   5        9.60       50.17     19.72 o
   0   8   5      823.58      830.08     41.65 o
   2   8   5       17.54       28.37     22.26 o
   4   8   5       41.00      107.88     24.30 o
   6   8   5      331.06      358.31     30.20 o
   8   8   5      255.39      321.90     13.85 o
  10   8   5      111.33      121.43     11.70 o
  12   8   5        0.16       -1.24     10.30 o
  14   8   5     1535.91     1592.56     34.51 o
  16   8   5       50.53       65.81     11.20 o
  18   8   5       95.04       65.46     11.33 o
  20   8   5      394.26      354.65     16.88 o
  22   8   5       23.02        7.49     13.27 o
  24   8   5      173.69      169.42     17.05 o
  26   8   5        0.10      -15.27     15.27 o
  28   8   5      262.53      268.80     29.10 o
  30   8   5       71.40       98.90     19.17 o
  32   8   5       14.06      -17.42     17.42 o
  34   8   5       50.34       -1.04     19.67 o
 -33   9   5        8.14       12.95     16.95 o
 -31   9   5       54.85       14.74     16.17 o
 -29   9   5        3.16        8.15     14.78 o
 -27   9   5       21.09       21.63     15.21 o
 -25   9   5       31.59       94.86     15.77 o
 -23   9   5       21.35        6.51     13.62 o
 -21   9   5      139.36      158.83     20.15 o
 -19   9   5       13.14       25.92     12.58 o
 -17   9   5      141.95      170.18     15.45 o
 -15   9   5      135.89      109.38     15.06 o
 -13   9   5        4.07        8.43     10.74 o
 -11   9   5      278.61      266.84     17.90 o
  -9   9   5        2.28       -8.03     19.51 o
  -7   9   5      118.85      116.32     30.58 o
  -5   9   5        5.64      -17.40     17.40 o
  -3   9   5       39.67       36.99     21.21 o
  -1   9   5       63.53       56.38     22.30 o
   1   9   5       84.66       83.80     32.49 o
   3   9   5       37.14       32.31     21.66 o
   5   9   5      349.36      359.20     32.05 o
   7   9   5      122.50      131.13     21.17 o
   9   9   5       97.56       88.20     13.80 o
  11   9   5       26.84       29.80     13.58 o
  13   9   5      433.56      424.35     21.79 o
  15   9   5      145.53      131.94     14.84 o
  17   9   5       13.15        1.46     13.62 o
  19   9   5        3.81        8.67     10.22 o
  21   9   5       14.51        6.32     13.48 o
  23   9   5        9.16        4.15     14.12 o
  25   9   5      140.32      151.32     19.09 o
  27   9   5      122.99      120.89     19.40 o
  29   9   5       92.25       74.86     19.33 o
 -26  10   5        0.17       -5.28     19.86 o
 -24  10   5      167.62      206.60     29.85 o
 -22  10   5      233.74      306.00     29.42 o
 -20  10   5      218.27      238.29     23.04 o
 -18  10   5      276.46      225.27     22.31 o
 -16  10   5     1053.52     1060.52     33.50 o
 -14  10   5        1.18       18.40     13.07 o
 -12  10   5      280.84      239.20     15.47 o
 -10  10   5       25.43        2.15     18.07 o
  -8  10   5        0.94      -12.00     24.06 o
  -6  10   5      196.32      210.40     29.86 o
  -4  10   5        7.26       30.68     24.14 o
  -2  10   5      499.74      557.56     38.63 o
   0  10   5      130.19       80.06     25.51 o
   2  10   5        5.41       35.56     23.73 o
   4  10   5       30.67       -0.98     22.96 o
   6  10   5       30.03       42.52     20.79 o
   8  10   5       42.27       65.51     14.83 o
  10  10   5       88.64       94.65     16.55 o
  12  10   5      192.79      262.50     20.85 o
  14  10   5      281.53      241.21     23.64 o
  16  10   5      102.67      125.79     19.68 o
  18  10   5       23.50       -2.09     16.56 o
  20  10   5        0.38      -20.00     20.00 o
  22  10   5       37.99       68.36     24.00 o
 -13  11   5        2.71       12.55     20.04 o
 -11  11   5        2.92       17.46     12.78 o
  -9  11   5        8.78       -0.30     16.17 o
  -7  11   5        0.86       10.33     26.52 o
  -5  11   5      287.80      404.36     63.87 o
  -3  11   5      312.52      458.61     39.13 o
  -1  11   5        2.09       28.00     26.33 o
   1  11   5      145.45      152.17     35.16 o
   3  11   5       58.98       41.31     22.92 o
   5  11   5        1.06      -20.87     20.87 o
   7  11   5        3.07       -8.49     16.63 o
   9  11   5      228.08      213.95     37.59 o
 -54   0   6      318.92      295.15     33.75 o
 -52   0   6      319.04      320.93    102.88 o
 -50   0   6       35.09       13.19     34.94 o
 -48   0   6      600.47      699.11     42.23 o
 -46   0   6       36.63       93.30     25.35 o
 -44   0   6       71.63      100.08     24.56 o
 -42   0   6      955.70      964.51     43.46 o
 -40   0   6      225.24      204.28     20.88 o
 -38   0   6      328.44      277.92     17.70 o
 -36   0   6     1020.73     1044.95     30.28 o
 -34   0   6      204.59      180.07     13.31 o
 -32   0   6     7140.80     7201.23     80.12 o
 -30   0   6     6058.17     5900.09     67.22 o
 -28   0   6    19627.00    18891.54    183.54 o
 -26   0   6     9869.68     9159.40     89.83 o
 -24   0   6     5457.65     5537.00     61.54 o
 -22   0   6     2583.30     2101.64     27.61 o
 -20   0   6    12775.55    13975.99    129.02 o
 -18   0   6    68016.60    74829.27    648.36 o
 -16   0   6     8266.73    10616.47     98.91 o
 -14   0   6     1016.54      991.18     15.54 o
 -12   0   6    31643.50    31369.01    273.70 o
 -10   0   6     7797.89     8093.54     71.02 o
  -8   0   6     4585.46     4932.94     45.08 o
  -6   0   6     4712.35     5501.75     49.65 o
  -4   0   6     2606.25     3043.19     39.07 o
  -2   0   6     3354.01     3826.68     61.19 o
   0   0   6     9035.90     9291.82     78.23 o
   2   0   6    21420.37    24226.73    212.35 o
   4   0   6    40850.61    47305.00    387.69 o
   6   0   6     5966.15     6656.34     66.71 o
   8   0   6    35002.26    36945.29    340.11 o
  10   0   6       31.58       93.67      6.90 o
  12   0   6    24739.79    26236.06    243.62 o
  14   0   6     6120.10     6842.37     70.25 o
  16   0   6      149.35      101.50     10.90 o
  18   0   6      509.63      592.70     14.15 o
  20   0   6      553.06      616.13     14.72 o
  22   0   6     2504.16     2339.63     30.80 o
  24   0   6     2123.59     2125.11     31.24 o
  26   0   6        8.69       -7.46      7.46 o
  28   0   6     1389.35     1296.34     24.99 o
  30   0   6     2381.02     2173.19     37.00 o
  32   0   6      401.45      462.13     18.02 o
  34   0   6      431.21      395.34     19.14 o
  36   0   6      396.62      376.95     21.77 o
  38   0   6      211.65      248.04     32.52 o
  40   0   6      104.64       87.05     19.93 o
  42   0   6      332.16      424.40     35.12 o
  44   0   6       34.83       34.11     26.63 o
  46   0   6      582.14      684.22     44.07 o
  48   0   6      186.77      129.06     32.74 o
 -53   1   6      152.02      109.19     19.67 o
 -51   1   6       89.35       36.29     24.49 o
 -49   1   6       78.19       80.60     18.76 o
 -47   1   6       25.47       34.88     15.18 o
 -45   1   6      654.13      643.22     23.92 o
 -43   1   6      246.48      214.88     15.17 o
 -41   1   6      992.06      885.34     24.90 o
 -39   1   6       65.63       80.04     12.42 o
 -37   1   6     3450.74     3553.06     43.92 o
 -35   1   6      606.61      516.13     14.23 o
 -33   1   6     1144.65     1079.00     19.01 o
 -31   1   6     8103.44     7566.92     83.08 o
 -29   1   6     3447.02     3384.76     31.17 o
 -27   1   6      503.22      632.42     11.82 o
 -25   1   6     1064.05     1012.78     13.07 o
 -23   1   6       39.38       36.89      4.73 o
 -21   1   6     1173.44     1176.99     19.46 o
 -19   1   6     5673.95     6137.32     39.81 o
 -17   1   6      403.41      373.18      9.71 o
 -15   1   6     8965.43     8919.38     55.79 o
 -13   1   6    11920.15    13260.13     80.22 o
 -11   1   6     1652.41     1918.26     14.53 o
  -9   1   6    13371.23    13510.12     79.18 o
  -7   1   6     3526.87     4232.27     26.43 o
  -5   1   6    12710.89    13571.09     79.19 o
  -3   1   6     3201.01     3588.74     23.43 o
  -1   1   6     6879.50     7196.08     40.06 o
   1   1   6     8744.79     9614.34     54.93 o
   3   1   6     6152.06     6702.16     39.13 o
   5   1   6    13751.73    13645.63     78.10 o
   7   1   6     2278.82     2331.91     16.67 o
   9   1   6      191.68      192.94      6.71 o
  11   1   6     5349.72     6259.98     39.64 o
  13   1   6    11324.14    12669.50     79.60 o
  15   1   6      380.33      424.62      8.33 o
  17   1   6     1296.33     1489.72     15.42 o
  19   1   6      166.70      138.36      6.48 o
  21   1   6     1218.61     1293.08     15.32 o
  23   1   6     2955.37     2837.29     25.08 o
  25   1   6     1207.75     1039.96     14.35 o
  27   1   6      912.61      908.17     15.19 o
  29   1   6      767.35      737.71     14.99 o
  31   1   6        8.80       -8.18      8.18 o
  33   1   6        0.16       -5.02      9.41 o
  35   1   6      279.04      299.93     14.12 o
  37   1   6      121.26      102.07     12.70 o
  39   1   6        2.37       -9.50     12.83 o
  41   1   6       87.72       92.96     15.61 o
  43   1   6      126.29      156.98     17.90 o
  45   1   6        9.40       10.27     21.85 o
  47   1   6       51.66       57.50     18.69 o
  49   1   6       84.62       74.82     17.81 o
 -52   2   6       11.68       -4.29     17.47 o
 -50   2   6        0.28       -2.26     14.44 o
 -48   2   6       63.04       46.61     15.13 o
 -46   2   6        3.23       -0.62      9.73 o
 -44   2   6       17.57       19.55      8.45 o
 -42   2   6      505.95      524.76     14.30 o
 -40   2   6      120.54      111.97      8.47 o
 -38   2   6      699.60      790.84     15.37 o
 -36   2   6      440.99      384.60     11.04 o
 -34   2   6     1713.54     1641.02     20.56 o
 -32   2   6     3393.73     3009.76     27.80 o
 -30   2   6       74.93       87.52      5.51 o
 -28   2   6      463.83      443.70      8.83 o
 -26   2   6     1156.11     1081.02     13.03 o
 -24   2   6     6315.38     6229.28     48.17 o
 -22   2   6     3335.56     3082.90     25.17 o
 -20   2   6     1684.72     1442.39     16.20 o
 -18   2   6        6.16       37.99      4.20 o
 -16   2   6    12617.46    12762.67     85.45 o
 -14   2   6    35483.22    38850.60    240.10 o
 -12   2   6    18711.28    19270.85    121.36 o
 -10   2   6        6.40       -4.90      5.58 o
  -8   2   6       52.48       76.08      6.41 o
  -6   2   6      549.93      407.60      8.70 o
  -4   2   6      123.42       69.47      4.87 o
  -2   2   6     6453.05     6905.17     49.55 o
   0   2   6    10527.75    10807.69     73.82 o
   2   2   6        0.11       -2.80      2.80 o
   4   2   6     3802.81     3953.01     27.50 o
   6   2   6      175.65      128.71      4.06 o
   8   2   6     3937.57     4477.36     31.82 o
  10   2   6     5561.90     5445.72     49.89 o
  12   2   6     3147.64     2772.86     21.84 o
  14   2   6     1657.66     1592.79     15.68 o
  16   2   6     2735.91     3011.61     25.37 o
  18   2   6     2332.12     2289.21     20.40 o
  20   2   6     6321.27     6122.28     42.76 o
  22   2   6      190.47      169.76      6.54 o
  24   2   6      253.06      244.37      7.75 o
  26   2   6       19.13       40.98      7.57 o
  28   2   6     1738.81     1618.71     22.18 o
  30   2   6     1997.65     1886.25     24.72 o
  32   2   6      888.43      710.65     19.18 o
  34   2   6       20.43        9.71      9.19 o
  36   2   6      112.88       89.95     11.52 o
  38   2   6      135.94       97.58     12.22 o
  40   2   6        2.09       21.81     12.74 o
  42   2   6      257.38      248.86     15.38 o
  44   2   6        9.72       -1.05     12.33 o
  46   2   6      191.92      201.11     16.34 o
  48   2   6      182.71      228.53     24.30 o
 -51   3   6       81.57       94.70     21.45 o
 -49   3   6       64.66       51.17     19.41 o
 -47   3   6      804.68      792.01     27.93 o
 -45   3   6       52.74       35.43     15.71 o
 -43   3   6      798.98      742.71     25.96 o
 -41   3   6      368.73      383.47     18.82 o
 -39   3   6      358.85      397.46     17.26 o
 -37   3   6      733.03      738.78     21.41 o
 -35   3   6      497.44      543.24     17.95 o
 -33   3   6     2735.80     2634.47     37.74 o
 -31   3   6      268.44      192.20     12.14 o
 -29   3   6     5356.99     5088.51     47.45 o
 -27   3   6     3244.30     2914.24     28.97 o
 -25   3   6     3764.62     3669.97     34.62 o
 -23   3   6     2492.18     2530.21     24.69 o
 -21   3   6      302.48      326.79      8.10 o
 -19   3   6     5031.12     4826.07     39.41 o
 -17   3   6     1306.85     1337.65     15.45 o
 -15   3   6     3712.47     3601.69     30.14 o
 -13   3   6     8892.87     9273.26     68.20 o
 -11   3   6    15151.68    15978.20    131.27 o
  -9   3   6       37.85       37.10     10.95 o
  -7   3   6       83.39      122.61      5.94 o
  -5   3   6      952.34     1041.31     27.46 o
  -3   3   6     3118.49     3659.80     41.80 o
  -1   3   6       17.16       -3.72      3.72 o
   1   3   6     2062.64     1948.35     19.37 o
   3   3   6     3489.85     3486.54     35.00 o
   5   3   6     1096.45     1183.13     22.63 o
   7   3   6     1504.05     1805.38     22.99 o
   9   3   6     3257.90     3286.36     27.92 o
  11   3   6      212.48      302.00      7.60 o
  13   3   6      256.80      231.41      7.28 o
  15   3   6        1.52       -3.95      3.95 o
  17   3   6        0.17       -2.32      4.43 o
  19   3   6      211.48      204.05      6.77 o
  21   3   6      148.97      187.36      7.13 o
  23   3   6      316.89      291.76      9.93 o
  25   3   6      374.34      424.80     13.40 o
  27   3   6      910.23      770.40     16.96 o
  29   3   6     1916.99     1924.84     27.58 o
  31   3   6      286.57      375.04     14.53 o
  33   3   6       85.10       67.83     11.52 o
  35   3   6       15.43       -3.51     10.78 o
  37   3   6      113.54      128.10     13.20 o
  39   3   6       20.26        5.67     12.10 o
  41   3   6        6.67       14.70     16.83 o
  43   3   6      115.82      106.64     16.80 o
  45   3   6       26.52       28.62     17.92 o
  47   3   6       19.66       28.90     20.94 o
 -50   4   6      361.25      480.20     54.19 o
 -48   4   6       61.67       83.76     20.89 o
 -46   4   6      396.98      429.58     25.90 o
 -44   4   6       75.52       66.92     13.86 o
 -42   4   6      356.88      321.55     16.36 o
 -40   4   6      269.89      308.32     15.20 o
 -38   4   6      712.38      571.14     23.91 o
 -36   4   6      688.37      773.06     20.38 o
 -34   4   6      988.95      967.92     21.66 o
 -32   4   6     1077.04     1129.77     21.86 o
 -30   4   6     2278.44     2060.13     32.75 o
 -28   4   6       59.68       51.43      9.51 o
 -26   4   6     1382.12     1430.67     24.99 o
 -24   4   6     1343.24     1318.71     17.13 o
 -22   4   6      698.41      647.68     15.21 o
 -20   4   6      439.58      415.53     12.05 o
 -18   4   6      935.07      930.35     16.20 o
 -16   4   6     1211.68     1232.67     20.95 o
 -14   4   6        4.93        5.89      4.37 o
 -12   4   6      855.65      867.97     14.53 o
 -10   4   6        0.70       14.23      4.31 o
  -8   4   6     3032.80     3428.09     33.10 o
  -6   4   6    10019.95    10384.02     93.67 o
  -4   4   6      117.14      118.45      7.17 o
  -2   4   6     8129.34     9560.91     92.11 o
   0   4   6     4286.07     4607.00     48.68 o
   2   4   6     2972.33     3199.05     35.12 o
   4   4   6      646.90      608.69     10.22 o
   6   4   6     3510.55     3530.82     29.80 o
   8   4   6       74.93       45.11      4.81 o
  10   4   6       17.39       33.00      4.73 o
  12   4   6      320.33      408.15      9.69 o
  14   4   6      115.66      108.50      5.90 o
  16   4   6     2943.61     3056.74     41.57 o
  18   4   6     1789.21     1877.92     21.93 o
  20   4   6      242.78      255.73      8.49 o
  22   4   6      180.70      248.79      9.30 o
  24   4   6     2074.26     2168.81     26.13 o
  26   4   6        0.04       -4.37      9.07 o
  28   4   6       83.58      136.82     11.40 o
  30   4   6       77.67       70.06     11.65 o
  32   4   6       68.65       89.25     16.81 o
  34   4   6        2.19      -11.72     12.82 o
  36   4   6      231.58      182.96     16.13 o
  38   4   6        2.16      -13.08     13.08 o
  40   4   6       70.72       64.33     15.21 o
  42   4   6      313.32      320.04     19.73 o
  44   4   6      107.00      128.31     18.67 o
  46   4   6        0.15      -19.21     19.21 o
 -49   5   6        3.44        1.15     35.78 o
 -47   5   6        6.45       -7.63     28.45 o
 -45   5   6        1.04       -6.23     26.82 o
 -43   5   6        0.07       19.11     23.31 o
 -41   5   6      330.25      311.26     29.06 o
 -39   5   6      858.74      729.12     30.43 o
 -37   5   6       13.19       17.42     16.26 o
 -35   5   6      356.98      326.17     19.85 o
 -33   5   6       36.70       32.19     12.41 o
 -31   5   6     1563.44     1470.40     30.55 o
 -29   5   6      187.89      179.41     13.97 o
 -27   5   6      191.63      196.72     13.50 o
 -25   5   6     2774.48     2618.35     34.00 o
 -23   5   6     1588.32     1432.67     23.51 o
 -21   5   6      440.47      406.29     12.68 o
 -19   5   6       92.93       79.29      8.42 o
 -17   5   6      247.28      252.35     10.54 o
 -15   5   6     2127.94     1998.03     25.10 o
 -13   5   6     7439.31     7210.56     66.00 o
 -11   5   6     3065.13     3054.06     51.12 o
  -9   5   6      502.88      500.31     33.74 o
  -7   5   6     2399.06     2245.69     27.47 o
  -5   5   6      913.15      984.79     21.83 o
  -3   5   6     1494.06     1637.10     43.00 o
  -1   5   6      130.88      164.41     19.94 o
   1   5   6     2865.31     2988.66     37.76 o
   3   5   6      330.31      311.75     14.61 o
   5   5   6      906.69      834.52     16.79 o
   7   5   6      668.92      669.42     16.39 o
   9   5   6      240.91      277.43      7.97 o
  11   5   6      957.09      784.87     21.02 o
  13   5   6      443.73      399.10     13.92 o
  15   5   6     1692.44     1712.99     31.75 o
  17   5   6      314.56      301.27     12.37 o
  19   5   6      165.65      160.66     10.99 o
  21   5   6     2163.48     2126.55     35.65 o
  23   5   6       63.63       49.74     10.77 o
  25   5   6      219.91      225.73     16.28 o
  27   5   6       56.26       50.64     14.28 o
  29   5   6     2654.58     2632.60     47.31 o
  31   5   6        9.50       36.41     15.52 o
  33   5   6     1303.86     1174.83     40.16 o
  35   5   6       23.76       53.50     19.27 o
  37   5   6       43.90       59.07     23.80 o
  39   5   6      343.00      376.72     35.57 o
  41   5   6        4.99        7.04     24.31 o
  43   5   6      260.60      329.49     35.06 o
 -46   6   6      279.03      352.75     43.61 o
 -44   6   6       37.76       11.03     23.02 o
 -42   6   6      190.16      164.56     22.90 o
 -40   6   6      659.50      614.42     33.13 o
 -38   6   6      709.96      653.32     39.09 o
 -36   6   6       62.91       49.81     18.34 o
 -34   6   6      465.80      466.24     22.90 o
 -32   6   6      592.35      610.87     24.08 o
 -30   6   6      100.42       79.70     14.58 o
 -28   6   6      395.11      416.25     19.43 o
 -26   6   6        0.52       21.89     11.38 o
 -24   6   6      179.61      136.39     12.12 o
 -22   6   6       54.66       44.66     13.49 o
 -20   6   6     3341.98     3369.65     40.42 o
 -18   6   6      246.72      242.06     10.53 o
 -16   6   6     2705.49     2588.45     40.32 o
 -14   6   6      581.81      593.19     16.22 o
 -12   6   6     1232.35     1194.23     26.35 o
 -10   6   6      955.70      884.75     32.76 o
  -8   6   6      690.94      621.64     32.99 o
  -6   6   6     5124.31     5100.27     58.82 o
  -4   6   6       75.27       27.24     35.92 o
  -2   6   6     2029.48     2048.95     38.98 o
   0   6   6     1509.28     1322.51     31.11 o
   2   6   6     4147.12     4046.62     66.99 o
   4   6   6        9.86        4.84     13.03 o
   6   6   6      532.49      630.93     16.78 o
   8   6   6      331.78      282.99     11.04 o
  10   6   6       60.64       50.43      7.41 o
  12   6   6     1108.95     1048.26     20.48 o
  14   6   6     1887.55     1958.63     25.30 o
  16   6   6     2370.16     2314.97     30.98 o
  18   6   6      467.58      497.16     16.77 o
  20   6   6       23.62       -3.32      9.69 o
  22   6   6      278.02      338.47     16.29 o
  24   6   6      240.82      266.08     17.26 o
  26   6   6      106.77       91.62     16.63 o
  28   6   6        1.47       14.74     15.60 o
  30   6   6      127.72      114.78     18.60 o
  32   6   6      190.42      187.55     20.93 o
  34   6   6       58.10       47.21     22.22 o
  36   6   6       94.51       71.18     23.95 o
  38   6   6       17.35      -15.54     24.91 o
  40   6   6        0.18        7.49     24.67 o
 -43   7   6      332.65      362.72     30.25 o
 -41   7   6       66.92       56.88     21.66 o
 -39   7   6       10.00       23.11     19.50 o
 -37   7   6      718.07      825.99     33.70 o
 -35   7   6       57.98       48.75     18.83 o
 -33   7   6      136.39      116.17     17.58 o
 -31   7   6        5.56      -14.57     14.57 o
 -29   7   6        1.97       13.10     13.60 o
 -27   7   6      164.22      152.12     15.59 o
 -25   7   6      211.04      209.33     18.24 o
 -23   7   6      194.01      222.17     14.24 o
 -21   7   6     1054.01     1073.13     29.55 o
 -19   7   6      724.27      746.96     23.52 o
 -17   7   6        9.72       10.09      9.59 o
 -15   7   6        6.05       -9.33      9.33 o
 -13   7   6     2719.12     2613.27     42.22 o
 -11   7   6      242.61      199.62     11.81 o
  -9   7   6      159.43      169.81     13.61 o
  -7   7   6      165.00      188.57     17.84 o
  -5   7   6      173.89      134.12     23.96 o
  -3   7   6      133.58      146.23     16.90 o
  -1   7   6      208.03      150.41     17.01 o
   1   7   6       73.65      126.53     18.25 o
   3   7   6        7.69        2.09     14.41 o
   5   7   6      487.40      496.46     20.33 o
   7   7   6       92.07      107.12     12.52 o
   9   7   6      453.73      424.28     29.14 o
  11   7   6     1634.59     1543.54     26.74 o
  13   7   6      389.23      470.98     16.70 o
  15   7   6       56.35       49.56     10.63 o
  17   7   6      133.14      147.41     12.70 o
  19   7   6      384.92      403.80     15.06 o
  21   7   6      256.67      272.40     20.46 o
  23   7   6        8.38        7.33     13.84 o
  25   7   6        1.95        1.23     15.08 o
  27   7   6       49.87       62.22     17.50 o
  29   7   6       46.31       44.02     17.52 o
  31   7   6      246.12      286.83     23.15 o
  33   7   6       53.43       29.88     18.67 o
  35   7   6      408.14      411.61     32.77 o
  37   7   6      202.88      198.89     29.79 o
 -38   8   6        7.47        8.23     19.31 o
 -36   8   6        1.92       12.71     18.59 o
 -34   8   6       69.17       27.61     18.45 o
 -32   8   6      155.38      140.01     21.46 o
 -30   8   6      131.66      157.94     19.98 o
 -28   8   6       87.59       69.60     17.40 o
 -26   8   6        1.64        9.77     15.02 o
 -24   8   6       22.58       15.71     16.94 o
 -22   8   6       83.15       41.40     15.32 o
 -20   8   6      478.74      450.09     26.44 o
 -18   8   6      605.73      726.76     25.48 o
 -16   8   6      119.85      153.70     12.93 o
 -14   8   6      125.97       79.59     14.34 o
 -12   8   6        7.14       24.09     10.82 o
 -10   8   6        1.16       11.24     20.59 o
  -8   8   6      904.59     1081.25     42.54 o
  -6   8   6      883.48      909.60     54.12 o
  -4   8   6       46.02       12.69     20.39 o
  -2   8   6      868.80      926.88     39.56 o
   0   8   6      178.88      187.88     26.98 o
   2   8   6      315.01      259.68     28.93 o
   4   8   6      218.55      221.53     27.76 o
   6   8   6       68.22       33.65     18.39 o
   8   8   6       25.49       26.47      9.17 o
  10   8   6       22.26       -0.07      9.98 o
  12   8   6      791.07      689.66     25.99 o
  14   8   6        6.25       25.88     10.13 o
  16   8   6      478.64      468.91     17.54 o
  18   8   6       37.06       59.88     11.77 o
  20   8   6      152.62      104.09     13.36 o
  22   8   6      301.59      281.48     18.59 o
  24   8   6      155.18      164.15     22.50 o
  26   8   6        0.24      -15.15     15.15 o
  28   8   6       48.72       15.79     17.25 o
  30   8   6        6.59      -16.91     16.91 o
  32   8   6       27.35       20.30     19.38 o
  34   8   6       18.08       30.50     41.88 o
 -33   9   6      143.34      120.52     20.93 o
 -31   9   6       15.34       -9.80     17.01 o
 -29   9   6       39.40       43.17     17.59 o
 -27   9   6        1.79       14.69     16.78 o
 -25   9   6       13.28       -2.83     15.40 o
 -23   9   6        9.66       12.35     15.29 o
 -21   9   6        4.68      -13.03     13.03 o
 -19   9   6        0.01       11.36     13.63 o
 -17   9   6      271.17      237.51     16.85 o
 -15   9   6       29.68        1.11     11.81 o
 -13   9   6       15.11       -2.90     14.47 o
 -11   9   6       14.67       -6.70     16.43 o
  -9   9   6       17.66      -17.00     28.94 o
  -7   9   6       36.77       44.65     21.58 o
  -5   9   6      218.15      277.56     27.15 o
  -3   9   6       12.45       23.24     21.99 o
  -1   9   6      203.40      237.55     38.23 o
   1   9   6       58.81       82.11     24.52 o
   3   9   6       16.92      -11.62     21.12 o
   5   9   6      309.85      292.54     49.47 o
   7   9   6      294.70      336.23     33.04 o
   9   9   6        0.05       24.60     13.32 o
  11   9   6      362.40      281.71     33.75 o
  13   9   6        0.08       20.77     12.04 o
  15   9   6      631.20      669.42     23.47 o
  17   9   6       11.63       32.81     13.45 o
  19   9   6        7.12        2.08     12.36 o
  21   9   6       73.40       84.20     15.73 o
  23   9   6       18.23       27.24     18.43 o
  25   9   6        3.93       13.18     15.99 o
  27   9   6       34.89       21.96     18.03 o
 -26  10   6        7.01      -10.98     41.48 o
 -24  10   6        3.01       -1.17     19.20 o
 -22  10   6        0.13       -9.79     18.46 o
 -20  10   6       59.19       72.70     21.06 o
 -18  10   6       70.98       80.30     19.16 o
 -16  10   6       49.18       43.51     14.87 o
 -14  10   6      230.16      239.97     16.81 o
 -12  10   6        5.21        6.24     14.44 o
 -10  10   6       23.56       -9.50     22.84 o
  -8  10   6       11.02       16.35     23.00 o
  -6  10   6        1.19      -22.12     22.12 o
  -4  10   6       33.37       17.85     24.11 o
  -2  10   6        1.12       29.36     24.77 o
   0  10   6       47.02       67.68     37.44 o
   2  10   6       57.50       32.24     26.08 o
   4  10   6        6.36       10.54     20.98 o
   6  10   6       51.96       65.24     22.89 o
   8  10   6        4.75        9.17     14.27 o
  10  10   6       14.98       30.95     14.81 o
  12  10   6       57.33       58.21     20.98 o
  14  10   6       26.36       29.26     14.13 o
  16  10   6        1.97       -0.09     13.98 o
  18  10   6        0.58       -4.94     17.07 o
  20  10   6        4.63      -15.13     17.87 o
 -11  11   6      181.35      226.68     29.46 o
  -9  11   6       38.60        3.53     34.75 o
  -7  11   6        0.00        9.88     27.48 o
  -5  11   6        0.11      -10.82     30.83 o
  -3  11   6        0.43      -25.68     25.68 o
  -1  11   6       25.74       25.21     28.18 o
   1  11   6        0.41      -21.92     27.02 o
   3  11   6       46.45       86.78     24.88 o
   5  11   6       11.63      -22.40     22.40 o
 -53   1   7      347.86      406.45     24.64 o
 -51   1   7      641.04      666.97     34.75 o
 -49   1   7      197.66      249.26     18.77 o
 -47   1   7     1923.46     2041.81     40.10 o
 -45   1   7     1158.54     1240.28     30.78 o
 -43   1   7      938.13     1002.23     26.11 o
 -41   1   7     1249.22     1248.20     27.20 o
 -39   1   7     1637.68     1525.28     29.24 o
 -37   1   7     2163.97     2032.62     33.05 o
 -35   1   7        2.91       -8.20      8.20 o
 -33   1   7     3494.98     3283.03     38.97 o
 -31   1   7     3170.82     2772.21     30.91 o
 -29   1   7     2106.78     1979.94     26.68 o
 -27   1   7     2077.04     2154.45     23.30 o
 -25   1   7       70.31      122.49      6.08 o
 -23   1   7     3817.34     4122.92     30.37 o
 -21   1   7     1227.55     1446.79     14.33 o
 -19   1   7      241.58      241.10      5.79 o
 -17   1   7     4022.88     4338.58     30.27 o
 -15   1   7     4380.24     4748.58     39.57 o
 -13   1   7      537.61      497.07      7.24 o
 -11   1   7      355.73      340.10      7.02 o
  -9   1   7     1416.72     1595.98     12.53 o
  -7   1   7      715.45      861.46      8.18 o
  -5   1   7     3137.39     3192.45     23.39 o
  -3   1   7     9653.02    10288.99     59.76 o
  -1   1   7      268.84      300.34      5.38 o
   1   1   7      334.99      305.36      4.76 o
   3   1   7      147.01      110.28      3.28 o
   5   1   7        0.57        7.24      2.82 o
   7   1   7     5053.98     5251.41     33.82 o
   9   1   7     6205.68     6141.23     40.23 o
  11   1   7    15288.00    15500.72     94.15 o
  13   1   7    13099.31    13765.98     84.40 o
  15   1   7      459.91      511.53      9.49 o
  17   1   7     8433.71     8294.54     56.84 o
  19   1   7     3064.51     3058.85     25.94 o
  21   1   7       23.87        9.63      5.37 o
  23   1   7     3786.23     3901.82     31.95 o
  25   1   7     1038.74      974.54     15.45 o
  27   1   7     2268.17     2189.10     25.27 o
  29   1   7      714.62      830.94     17.39 o
  31   1   7      496.99      658.16     17.85 o
  33   1   7      872.50      846.13     20.91 o
  35   1   7        5.16        0.93     10.39 o
  37   1   7      110.45      141.63     14.38 o
  39   1   7       33.78       26.46     14.00 o
  41   1   7      206.72      249.11     18.60 o
  43   1   7       90.12      138.95     17.20 o
  45   1   7        6.23       -6.08     15.24 o
  47   1   7      292.41      316.49     20.60 o
 -52   2   7      714.27      839.61     27.79 o
 -50   2   7      227.58      258.06     18.74 o
 -48   2   7      268.38      250.53     18.32 o
 -46   2   7      639.37      757.96     23.86 o
 -44   2   7     1391.11     1559.13     36.52 o
 -42   2   7      698.81      721.37     17.90 o
 -40   2   7      106.73      120.78     14.84 o
 -38   2   7      658.98      689.45     21.16 o
 -36   2   7       55.48       48.74      8.46 o
 -34   2   7     1297.70     1243.46     18.28 o
 -32   2   7     3471.55     3289.99     32.46 o
 -30   2   7     2442.09     2258.12     27.72 o
 -28   2   7     2919.08     2830.66     25.41 o
 -26   2   7      142.17      153.54      6.35 o
 -24   2   7      809.60      801.58     11.18 o
 -22   2   7      390.98      495.07      9.11 o
 -20   2   7      154.08       58.15      5.21 o
 -18   2   7     7489.26     7557.67     55.62 o
 -16   2   7      513.93      535.11      9.45 o
 -14   2   7     1682.17     1805.70     17.67 o
 -12   2   7      124.27       29.38      4.35 o
 -10   2   7     6000.37     6076.98     51.06 o
  -8   2   7       20.05       -2.37      3.78 o
  -6   2   7     1764.42     2407.74     39.60 o
  -4   2   7    49231.38    56192.27    336.19 o
  -2   2   7       81.19       -4.90      4.90 o
   0   2   7       20.96       -5.73      5.73 o
   2   2   7      217.64      367.89      8.42 o
   4   2   7     2235.90     2527.07     20.92 o
   6   2   7     5814.37     6145.95     54.48 o
   8   2   7     7577.45     7659.96     55.03 o
  10   2   7    18700.81    20364.10    133.01 o
  12   2   7     2875.78     2529.66     22.25 o
  14   2   7     4325.23     4516.50     34.93 o
  16   2   7     1480.04     1564.86     16.75 o
  18   2   7       82.18      101.77      5.76 o
  20   2   7     3830.82     3878.88     32.00 o
  22   2   7     1580.03     1483.01     16.52 o
  24   2   7     1837.72     1853.29     19.21 o
  26   2   7     1588.00     1455.94     19.22 o
  28   2   7        5.52       32.00      8.01 o
  30   2   7      126.67       85.38      9.29 o
  32   2   7      291.70      232.95     12.26 o
  34   2   7      345.31      292.79     13.68 o
  36   2   7      145.30      117.85     12.02 o
  38   2   7      481.21      535.03     18.06 o
  40   2   7       23.69       30.70     12.16 o
  42   2   7      376.79      419.86     17.29 o
  44   2   7       13.52        6.77     12.39 o
  46   2   7        4.83        6.53     17.29 o
 -51   3   7       36.59       78.82     24.39 o
 -49   3   7       33.32       55.18     20.32 o
 -47   3   7      396.06      417.41     24.90 o
 -45   3   7       18.97       29.86     15.77 o
 -43   3   7       41.56        2.16     18.06 o
 -41   3   7      195.05      220.85     16.52 o
 -39   3   7      467.89      445.96     18.34 o
 -37   3   7     1794.95     1672.76     31.33 o
 -35   3   7      581.83      553.58     18.57 o
 -33   3   7      725.70      583.17     18.31 o
 -31   3   7      748.81      832.27     20.19 o
 -29   3   7      309.65      259.27     11.99 o
 -27   3   7      705.57      612.20     13.55 o
 -25   3   7       44.72        5.83      5.90 o
 -23   3   7     2719.79     2671.57     32.37 o
 -21   3   7      173.38      103.27      6.60 o
 -19   3   7      254.65      402.43      9.29 o
 -17   3   7     1673.43     1550.57     17.47 o
 -15   3   7     6960.52     6610.72     50.72 o
 -13   3   7     2416.49     2077.07     20.03 o
 -11   3   7     1064.71     1347.20     14.92 o
  -9   3   7    15314.44    15779.46    130.05 o
  -7   3   7      165.49       42.36      5.04 o
  -5   3   7     1744.53     1471.43     15.07 o
  -3   3   7     3509.12     3527.61     27.58 o
  -1   3   7      212.98      386.04      9.14 o
   1   3   7    11482.40    11236.01     86.10 o
   3   3   7     1599.90     1854.53     19.36 o
   5   3   7       27.73       55.63      4.68 o
   7   3   7       71.46       63.19      4.62 o
   9   3   7        2.51        2.77      4.36 o
  11   3   7      186.17      152.45      6.34 o
  13   3   7      639.56      713.75     11.83 o
  15   3   7      332.06      340.49      7.83 o
  17   3   7      201.78      256.59      7.15 o
  19   3   7      136.88      145.32      6.82 o
  21   3   7      403.68      394.74      9.58 o
  23   3   7      839.09      827.86     15.55 o
  25   3   7      203.12      289.11     10.96 o
  27   3   7      541.66      502.43     14.97 o
  29   3   7      585.01      537.14     16.92 o
  31   3   7      749.15      668.54     19.79 o
  33   3   7      268.61      262.96     14.05 o
  35   3   7       13.60      -10.31     10.31 o
  37   3   7       28.42       31.81     11.84 o
  39   3   7        6.56      -12.28     12.28 o
  41   3   7       27.95       21.89     14.59 o
  43   3   7      437.47      430.64     27.95 o
  45   3   7        0.43       24.40     17.04 o
 -50   4   7      161.92      204.42     24.16 o
 -48   4   7      720.71      792.83     27.37 o
 -46   4   7     1264.90     1511.87     36.26 o
 -44   4   7       19.12       39.37     14.30 o
 -42   4   7       46.74       31.35     13.30 o
 -40   4   7      638.08      690.47     21.92 o
 -38   4   7     1233.18     1180.61     28.15 o
 -36   4   7      433.67      403.13     16.70 o
 -34   4   7       62.40       78.47     11.35 o
 -32   4   7      247.98      253.14     12.51 o
 -30   4   7       41.80        9.59      8.91 o
 -28   4   7      405.97      441.24     14.14 o
 -26   4   7        9.14       -7.10      7.10 o
 -24   4   7      102.20      105.51      7.45 o
 -22   4   7      252.51      276.95      8.77 o
 -20   4   7        0.12       -0.24      4.99 o
 -18   4   7     1212.41     1123.96     15.10 o
 -16   4   7      283.61      266.90      7.43 o
 -14   4   7       89.63      106.98      6.18 o
 -12   4   7     1498.31     1677.40     19.26 o
 -10   4   7     6296.54     6499.58     78.95 o
  -8   4   7      986.59     1068.26     12.28 o
  -6   4   7      504.50      473.36      8.81 o
  -4   4   7     1226.31     1449.86     16.89 o
  -2   4   7       12.50       -0.38      6.05 o
   0   4   7     5669.34     5668.54     67.38 o
   2   4   7     1536.70     1573.83     16.52 o
   4   4   7       64.62       31.80      4.41 o
   6   4   7      964.26      979.28     12.03 o
   8   4   7       26.51       19.91      3.83 o
  10   4   7     1369.93     1205.15     14.54 o
  12   4   7      298.39      356.51      8.09 o
  14   4   7     1807.77     1698.98     17.70 o
  16   4   7     2870.76     2777.11     25.21 o
  18   4   7     2143.36     2112.48     22.15 o
  20   4   7     1631.09     1575.18     19.83 o
  22   4   7     1731.12     1680.50     21.66 o
  24   4   7     1498.18     1545.04     24.14 o
  26   4   7     1131.07     1100.20     23.06 o
  28   4   7     1286.92     1259.53     25.60 o
  30   4   7     1029.14     1060.20     26.07 o
  32   4   7        0.67       48.32     14.05 o
  34   4   7      439.91      403.93     19.41 o
  36   4   7      216.10      203.62     17.25 o
  38   4   7      253.27      224.67     18.34 o
  40   4   7        2.01      -14.49     14.49 o
  42   4   7        0.37        3.82     17.90 o
  44   4   7       48.25       37.80     18.05 o
 -49   5   7       53.62       69.54     54.08 o
 -47   5   7       42.77       86.10     33.14 o
 -45   5   7      284.34      345.07     38.56 o
 -43   5   7      129.22      136.71     26.79 o
 -41   5   7      116.48      107.95     21.66 o
 -39   5   7       22.42       42.90     17.94 o
 -37   5   7      107.58      168.70     20.10 o
 -35   5   7       63.69       54.07     15.40 o
 -33   5   7     1238.27     1182.79     30.92 o
 -31   5   7        0.06       -5.22     12.26 o
 -29   5   7      216.39      182.07     15.38 o
 -27   5   7      769.36      770.70     23.94 o
 -25   5   7        0.32       -8.88      8.88 o
 -23   5   7        2.10        6.92      9.39 o
 -21   5   7     2503.03     2351.39     31.67 o
 -19   5   7     1076.66     1092.52     24.10 o
 -17   5   7      172.79      172.92      9.49 o
 -15   5   7     6269.28     6297.73     59.97 o
 -13   5   7       75.00       84.69      7.84 o
 -11   5   7     5255.99     5035.89     46.44 o
  -9   5   7     3848.81     3484.78     44.53 o
  -7   5   7      215.90      175.33      9.57 o
  -5   5   7    14951.42    15576.07    147.35 o
  -3   5   7      752.99      612.75     42.73 o
  -1   5   7       43.27       -6.63     18.01 o
   1   5   7      524.96      461.53     19.62 o
   3   5   7      405.62      367.10     13.72 o
   5   5   7     3502.66     3329.98     34.11 o
   7   5   7       19.86        4.35      4.98 o
   9   5   7     2056.55     2036.83     21.87 o
  11   5   7       17.77        9.70      5.63 o
  13   5   7       15.52       11.69      6.47 o
  15   5   7     5339.36     5051.44     56.81 o
  17   5   7     2430.49     2388.01     34.49 o
  19   5   7      479.12      490.03     16.42 o
  21   5   7       94.96       81.57     11.19 o
  23   5   7       60.99       46.55     10.88 o
  25   5   7     1069.52     1098.55     32.10 o
  27   5   7       23.28       19.64     14.37 o
  29   5   7      635.50      646.44     24.64 o
  31   5   7      344.01      376.40     23.81 o
  33   5   7      117.41      184.58     24.52 o
  35   5   7      117.91      164.43     23.34 o
  37   5   7       27.32       20.28     20.88 o
  39   5   7       62.23       30.82     24.96 o
  41   5   7       28.99       14.49     24.65 o
  43   5   7      189.02      190.78     32.03 o
 -46   6   7        0.39        0.83     27.36 o
 -44   6   7      196.84      213.68     28.22 o
 -42   6   7      109.43      120.55     22.42 o
 -40   6   7        2.32      -17.01     18.74 o
 -38   6   7      285.03      285.98     24.32 o
 -36   6   7       29.47       38.30     18.18 o
 -34   6   7      372.08      424.31     33.22 o
 -32   6   7      175.03      130.64     18.64 o
 -30   6   7      108.13       99.46     16.59 o
 -28   6   7      267.69      268.79     18.96 o
 -26   6   7       92.86       83.25     13.59 o
 -24   6   7      699.53      630.98     23.60 o
 -22   6   7      440.45      449.26     15.78 o
 -20   6   7      471.12      448.95     15.29 o
 -18   6   7      985.28     1011.55     20.31 o
 -16   6   7      542.61      587.29     18.57 o
 -14   6   7      524.20      563.45     14.58 o
 -12   6   7     2301.34     2319.33     31.45 o
 -10   6   7        0.79        3.12     11.73 o
  -8   6   7     4696.01     4977.36     59.15 o
  -6   6   7     1282.33     1400.50     27.89 o
  -4   6   7       15.41        0.24     11.41 o
  -2   6   7      151.35      216.17     14.18 o
   0   6   7     1029.53      915.18     19.47 o
   2   6   7     3029.27     2989.98     46.46 o
   4   6   7      489.42      409.95     16.83 o
   6   6   7       28.55       11.14      7.62 o
   8   6   7       27.40       71.65      7.49 o
  10   6   7     2388.46     2297.54     30.22 o
  12   6   7      394.50      367.21     13.39 o
  14   6   7      154.37      184.01      9.20 o
  16   6   7      135.78      121.37     10.16 o
  18   6   7       36.08       -1.27      9.56 o
  20   6   7        0.14       -4.87     10.00 o
  22   6   7        7.80        8.16     11.26 o
  24   6   7        7.68       14.97     14.25 o
  26   6   7      137.63      146.83     18.16 o
  28   6   7       33.56       40.95     16.61 o
  30   6   7       14.71       15.23     17.07 o
  32   6   7       16.48       -3.71     20.10 o
  34   6   7      177.59      127.87     25.34 o
  36   6   7        0.06       10.65     22.04 o
  38   6   7        4.71       12.31     24.02 o
  40   6   7        6.80       -3.26     24.71 o
 -43   7   7       10.74       -8.95     52.05 o
 -41   7   7        4.80       -1.46     19.82 o
 -39   7   7       18.07      -10.76     18.63 o
 -37   7   7       12.30       10.89     19.02 o
 -35   7   7       38.23        6.29     18.27 o
 -33   7   7       75.00       93.06     19.32 o
 -31   7   7       21.11       22.77     17.04 o
 -29   7   7      281.51      295.93     21.35 o
 -27   7   7       90.20      100.06     16.74 o
 -25   7   7       61.21       64.02     15.24 o
 -23   7   7        0.59       -3.60     11.62 o
 -21   7   7       51.61       49.71     17.06 o
 -19   7   7     1168.81     1244.84     27.61 o
 -17   7   7      316.73      391.03     19.65 o
 -15   7   7      264.48      224.56     12.16 o
 -13   7   7      135.17      109.74     13.70 o
 -11   7   7        5.70       -3.14     12.15 o
  -9   7   7     1348.46     1304.76     51.68 o
  -7   7   7       29.41       12.54     14.80 o
  -5   7   7      272.14      229.60     19.35 o
  -3   7   7      437.87      432.39     25.59 o
  -1   7   7     1163.79     1143.87     35.41 o
   1   7   7     1112.89     1145.35     37.94 o
   3   7   7       86.73       68.91     11.06 o
   5   7   7      236.06      255.40     15.36 o
   7   7   7      552.14      559.32     25.27 o
   9   7   7     1976.20     1763.91     34.20 o
  11   7   7        0.48       16.93      9.59 o
  13   7   7       38.03       41.01     10.07 o
  15   7   7      183.36      185.91     14.79 o
  17   7   7        1.12      -10.35     10.35 o
  19   7   7      199.88      170.03     12.00 o
  21   7   7        0.06      -10.18     10.18 o
  23   7   7       78.05       74.72     16.53 o
  25   7   7       98.31      101.77     17.59 o
  27   7   7      247.30      258.48     21.56 o
  29   7   7       36.15        8.95     17.09 o
  31   7   7        4.60       -8.08     17.70 o
  33   7   7       64.71       64.42     24.42 o
  35   7   7       28.14       29.28     24.98 o
  37   7   7       81.10      111.83     52.46 o
 -38   8   7        0.50      -18.74     18.74 o
 -36   8   7      105.47       87.35     20.36 o
 -34   8   7       31.91       45.79     19.31 o
 -32   8   7       46.78       20.85     17.79 o
 -30   8   7      139.14      161.63     20.38 o
 -28   8   7      480.56      510.42     25.61 o
 -26   8   7       70.66      111.66     17.74 o
 -24   8   7       22.19       16.56     14.71 o
 -22   8   7      815.69      874.54     35.98 o
 -20   8   7      908.39      978.17     26.60 o
 -18   8   7       43.06       17.63     11.99 o
 -16   8   7       56.79       93.96     12.09 o
 -14   8   7     1023.03     1121.04     31.88 o
 -12   8   7      167.49      217.26     14.40 o
 -10   8   7      264.93      279.59     27.76 o
  -8   8   7       65.60       62.24     22.44 o
  -6   8   7     1511.86     1693.02     52.03 o
  -4   8   7       10.78        6.73     23.71 o
  -2   8   7       51.73       26.74     22.60 o
   0   8   7     2010.98     1865.51     61.15 o
   2   8   7       23.09       24.08     31.13 o
   4   8   7        4.77      -20.09     21.73 o
   6   8   7       16.46       -1.26     18.16 o
   8   8   7      531.48      523.30     18.43 o
  10   8   7      276.55      307.43     13.08 o
  12   8   7      282.70      323.93     17.12 o
  14   8   7        0.25       -8.76     11.97 o
  16   8   7       31.43       14.53     10.67 o
  18   8   7       10.51        0.02     11.11 o
  20   8   7      144.09      120.97     13.81 o
  22   8   7       11.30      -10.80     13.31 o
  24   8   7      159.04      191.88     22.28 o
  26   8   7        0.59      -16.04     16.04 o
  28   8   7       82.60       73.55     18.37 o
  30   8   7      149.75      150.78     21.46 o
  32   8   7      203.27      187.25     26.97 o
 -33   9   7        2.19      -21.55     39.85 o
 -31   9   7        0.51       16.07     19.28 o
 -29   9   7        2.11       16.82     17.28 o
 -27   9   7      440.28      530.49     32.10 o
 -25   9   7       52.48       78.74     17.61 o
 -23   9   7        5.33      -10.42     18.64 o
 -21   9   7       44.42       35.47     18.66 o
 -19   9   7       26.49       23.12     13.87 o
 -17   9   7       23.10       17.24     18.37 o
 -15   9   7        1.17      -10.54     10.54 o
 -13   9   7       26.67        0.42     13.46 o
 -11   9   7       52.31       77.17     18.87 o
  -9   9   7       21.83       18.45     20.44 o
  -7   9   7       27.88       14.49     20.94 o
  -5   9   7       20.68       12.04     20.83 o
  -3   9   7       83.59       67.07     24.01 o
  -1   9   7       31.27       27.58     22.89 o
   1   9   7       48.95       50.51     24.15 o
   3   9   7       17.19       31.63     22.99 o
   5   9   7       79.91       62.70     20.92 o
   7   9   7       82.12      102.68     22.32 o
   9   9   7        2.19       18.67     13.62 o
  11   9   7       55.80       36.26     12.12 o
  13   9   7        0.01      -12.14     12.14 o
  15   9   7        1.19       -9.83     14.73 o
  17   9   7        8.62        6.66     13.48 o
  19   9   7      103.26       76.77     15.32 o
  21   9   7       85.89      112.55     16.38 o
  23   9   7       21.26       38.27     16.63 o
  25   9   7        1.61      -16.22     16.22 o
  27   9   7        0.75        2.03     34.97 o
 -24  10   7       31.02       44.70     21.39 o
 -22  10   7      129.63      127.85     21.98 o
 -20  10   7       27.13       39.86     19.22 o
 -18  10   7      807.24      937.65     37.95 o
 -16  10   7       78.90       93.63     15.52 o
 -14  10   7       23.97       11.49     12.88 o
 -12  10   7      178.41      202.92     18.53 o
 -10  10   7        0.76      -24.27     24.27 o
  -8  10   7      135.78      160.12     28.51 o
  -6  10   7      150.45      141.26     50.74 o
  -4  10   7       25.56       20.48     31.69 o
  -2  10   7      394.92      521.60     47.80 o
   0  10   7        5.31        7.54     25.17 o
   2  10   7        0.01      -23.42     23.42 o
   4  10   7        3.16       13.04     22.17 o
   6  10   7       36.40       39.38     23.16 o
   8  10   7        0.83      -12.16     13.93 o
  10  10   7       57.06       48.62     12.93 o
  12  10   7      222.57      221.07     17.10 o
  14  10   7      141.38      194.99     17.76 o
  16  10   7       31.01       47.75     15.92 o
  18  10   7        0.00       -3.04     17.50 o
  -9  11   7        0.01       33.75     37.00 o
  -5  11   7       48.43       19.63     27.66 o
  -3  11   7       97.25      106.07     29.87 o
  -1  11   7       62.65       74.25     29.74 o
 -54   0   8      443.85      508.34     37.35 o
 -52   0   8        0.18       13.93     48.19 o
 -50   0   8      124.32      120.72     40.72 o
 -48   0   8       30.71       24.04     42.47 o
 -46   0   8      227.51      202.87     36.34 o
 -44   0   8      236.63      162.88     23.86 o
 -42   0   8      159.13      186.92     23.02 o
 -40   0   8      192.73      160.25     18.36 o
 -38   0   8       81.48       66.72     15.78 o
 -36   0   8     2847.32     2567.72     45.93 o
 -34   0   8     6608.85     6211.52     83.83 o
 -32   0   8     8758.11     8116.43     88.83 o
 -30   0   8      100.54      202.34     12.35 o
 -28   0   8       84.72      135.80     11.21 o
 -26   0   8     5788.76     5901.48     65.89 o
 -24   0   8      303.65      120.70      9.32 o
 -22   0   8     8915.63     9423.24     97.28 o
 -20   0   8     2313.15     2623.47     32.50 o
 -18   0   8     7388.94     7709.54     71.00 o
 -16   0   8     3073.12     2716.52     31.75 o
 -14   0   8     1142.06     1055.29     15.99 o
 -12   0   8    22752.79    24092.50    221.67 o
 -10   0   8    24601.41    26448.00    220.34 o
  -8   0   8    17461.51    18238.52    153.85 o
  -6   0   8      919.48     1534.25     18.88 o
  -4   0   8     8530.44     8316.24     77.15 o
  -2   0   8    26759.27    28410.46    224.57 o
   0   0   8    15125.31    16319.47    132.22 o
   2   0   8    15426.23    16705.09    142.44 o
   4   0   8      147.63      421.38     10.46 o
   8   0   8    33729.98    34715.69    388.20 o
  10   0   8    17884.35    19462.94    174.42 o
  12   0   8     3928.92     3878.37     48.06 o
  14   0   8     4728.12     4838.30     50.88 o
  16   0   8     2390.43     2322.98     29.76 o
  18   0   8     3564.25     3411.80     42.52 o
  20   0   8      305.45      332.98     11.33 o
  22   0   8     3340.10     3132.47     38.63 o
  24   0   8     2006.58     1798.24     29.65 o
  26   0   8        0.01      -10.57     10.57 o
  28   0   8     6834.47     6109.23     75.55 o
  30   0   8      816.76      745.13     33.70 o
  32   0   8     1081.45     1163.44     30.70 o
  34   0   8      307.88      244.66     23.04 o
  36   0   8       59.16       76.37     19.51 o
  38   0   8      284.54      222.70     31.60 o
  40   0   8      268.17      260.94     31.14 o
  42   0   8      156.16      138.12     29.07 o
  44   0   8       24.92       -8.62     25.37 o
  46   0   8       43.90       29.02     28.79 o
 -53   1   8        6.72       45.09     13.74 o
 -51   1   8        0.83       -5.20     11.85 o
 -49   1   8      115.46      126.96     13.63 o
 -47   1   8      620.60      715.29     24.39 o
 -45   1   8      122.52      118.89     14.68 o
 -43   1   8      233.88      224.09     18.17 o
 -41   1   8       51.03       30.59     11.40 o
 -39   1   8      144.74       83.27     11.61 o
 -37   1   8     1440.92     1357.02     26.03 o
 -35   1   8      508.47      402.41     13.36 o
 -33   1   8       22.62        7.32      7.24 o
 -31   1   8        1.67       -6.92      6.92 o
 -29   1   8     2346.46     2387.07     23.65 o
 -27   1   8     1917.35     1782.41     18.70 o
 -25   1   8        8.29        6.08      4.61 o
 -23   1   8     4108.31     3965.65     30.37 o
 -21   1   8     3423.98     3203.28     24.81 o
 -19   1   8      391.83      421.76      9.21 o
 -17   1   8    12093.45    13003.51     80.22 o
 -15   1   8     3243.12     3671.79     26.41 o
 -13   1   8     8217.20     8548.56     54.04 o
 -11   1   8      656.55     1042.62     12.64 o
  -9   1   8      247.33      225.17      6.79 o
  -7   1   8      742.06      749.74      7.93 o
  -5   1   8     1043.85     1275.76     10.94 o
  -3   1   8     2695.23     2662.20     18.66 o
  -1   1   8    14985.08    16975.71     89.46 o
   1   1   8     4261.78     4790.00     28.43 o
   3   1   8     7605.17     8390.11     49.00 o
   5   1   8    25095.43    29047.70    158.91 o
   7   1   8     1339.72     1453.08     13.62 o
   9   1   8    13204.52    13305.72     81.76 o
  11   1   8     2662.82     2387.15     19.69 o
  13   1   8      322.12      345.83      7.40 o
  15   1   8      595.62      721.12     10.52 o
  17   1   8     4822.44     4923.34     37.19 o
  19   1   8     1052.22     1221.76     15.07 o
  21   1   8       31.32       14.46      5.68 o
  23   1   8     2607.47     2511.23     25.44 o
  25   1   8      192.80      178.26      9.10 o
  27   1   8     2394.01     2475.15     29.27 o
  29   1   8      280.21      247.80     11.88 o
  31   1   8       77.15       67.58     10.96 o
  33   1   8      300.91      269.91     14.60 o
  35   1   8      886.47      807.85     22.62 o
  37   1   8       48.53       44.51     13.16 o
  39   1   8       75.22       95.18     15.46 o
  41   1   8        8.68      -12.55     14.46 o
  43   1   8       15.88       12.35     15.28 o
  45   1   8       76.01       62.93     18.11 o
  47   1   8      142.62      169.16     25.61 o
 -52   2   8       10.17        0.33     19.58 o
 -50   2   8       70.11       58.45     20.22 o
 -48   2   8      836.06      885.26     26.83 o
 -46   2   8       11.50       41.19     13.30 o
 -44   2   8      254.47      249.86     16.21 o
 -42   2   8       12.92        3.29     11.42 o
 -40   2   8      510.25      457.69     21.75 o
 -38   2   8     1220.63     1200.93     24.65 o
 -36   2   8       57.16       77.06      9.91 o
 -34   2   8       10.28       18.59      8.16 o
 -32   2   8       27.11       15.69      8.00 o
 -30   2   8      412.05      392.55     10.85 o
 -28   2   8       68.81       30.47      6.12 o
 -26   2   8     1470.96     1386.06     21.06 o
 -24   2   8      952.86      977.98     13.78 o
 -22   2   8      756.65      745.73     12.93 o
 -20   2   8      997.18     1227.78     15.42 o
 -18   2   8       68.45       48.29      5.64 o
 -16   2   8     3706.97     4053.70     33.13 o
 -14   2   8      531.32      333.17      7.93 o
 -12   2   8     1198.71     1395.76     27.63 o
 -10   2   8     2815.55     2384.15     28.46 o
  -8   2   8    18311.84    19204.43    138.45 o
  -6   2   8    36017.84    38180.27    267.59 o
  -4   2   8     3488.95     2829.49     23.28 o
  -2   2   8      860.70      588.25     12.36 o
   0   2   8     1651.94     1619.13     16.04 o
   2   2   8       35.98       -0.80      5.19 o
   4   2   8     8174.21     8373.64     59.51 o
   6   2   8     8897.18     8619.78     58.28 o
   8   2   8      344.53      300.30      8.50 o
  10   2   8     3081.07     3627.50     29.24 o
  12   2   8     2776.11     2869.45     24.83 o
  14   2   8     1693.92     1923.56     19.77 o
  16   2   8      443.62      464.61     11.27 o
  18   2   8      463.75      483.27     10.41 o
  20   2   8        8.81        5.89      6.03 o
  22   2   8      865.78      829.62     13.58 o
  24   2   8     1995.03     1847.77     20.93 o
  26   2   8      512.57      397.18     11.47 o
  28   2   8     1122.89     1103.06     19.56 o
  30   2   8      364.77      287.34     11.03 o
  32   2   8      120.49      117.55      9.88 o
  34   2   8        2.25       -8.52      8.52 o
  36   2   8      270.01      307.43     12.87 o
  38   2   8       27.94        8.70      9.64 o
  40   2   8       15.78       10.43     16.76 o
  42   2   8       84.44       86.20     24.19 o
  44   2   8        5.21       11.34     18.85 o
  46   2   8      221.77      283.89     56.58 o
 -51   3   8       14.05        1.86     19.91 o
 -49   3   8       87.49       70.19     20.54 o
 -47   3   8      245.65      279.51     41.15 o
 -45   3   8       24.91       13.14     15.63 o
 -43   3   8        7.73       23.31     14.83 o
 -41   3   8       25.87       39.98     14.96 o
 -39   3   8      123.78      137.98     16.20 o
 -37   3   8     2099.81     2024.22     34.75 o
 -35   3   8        8.58       -4.13     10.75 o
 -33   3   8      342.07      291.04     14.61 o
 -31   3   8      175.10       96.15     10.76 o
 -29   3   8      379.38      375.95     12.73 o
 -27   3   8     1861.29     1659.69     21.05 o
 -25   3   8       83.17       75.46      7.88 o
 -23   3   8     1694.68     1592.05     31.73 o
 -21   3   8     3408.80     3250.15     34.93 o
 -19   3   8     4946.50     4626.93     40.24 o
 -17   3   8      563.03      663.21     14.33 o
 -15   3   8     2018.94     1904.78     34.30 o
 -13   3   8     3332.77     3323.38     39.03 o
 -11   3   8     1656.32     1700.58     19.00 o
  -9   3   8    16065.55    16663.68    117.88 o
  -7   3   8     9360.06     9008.57     64.22 o
  -5   3   8     4734.88     4564.66     35.50 o
  -3   3   8      378.72      225.46      6.49 o
  -1   3   8     1546.94     1383.11     16.10 o
   1   3   8     4360.04     4754.87     38.10 o
   3   3   8     4086.96     4153.85     35.08 o
   5   3   8      828.33      673.76     10.66 o
   7   3   8      643.13      558.70     10.30 o
   9   3   8     1677.99     1722.87     17.65 o
  11   3   8     5149.69     5626.78     45.08 o
  13   3   8      129.21      119.60      6.78 o
  15   3   8      169.38      144.71      6.91 o
  17   3   8      413.50      370.33     10.79 o
  19   3   8       43.62        7.60      5.57 o
  21   3   8     2213.48     2144.67     23.69 o
  23   3   8     1354.99     1393.36     21.86 o
  25   3   8        3.39       -8.32      8.32 o
  27   3   8     1070.11      950.27     21.15 o
  29   3   8      576.79      621.15     19.22 o
  31   3   8        5.18       13.90     10.82 o
  33   3   8      267.13      309.28     15.83 o
  35   3   8       47.13       41.08     12.57 o
  37   3   8       45.81       31.58     13.56 o
  39   3   8       95.32       77.76     15.99 o
  41   3   8       24.22       15.24     16.49 o
  43   3   8       47.89       52.84     19.19 o
  45   3   8        0.12      -15.59     28.89 o
 -50   4   8       20.05       22.78     18.04 o
 -48   4   8      447.68      492.51     24.25 o
 -46   4   8        8.04       23.25     16.33 o
 -44   4   8        7.40       42.75     15.77 o
 -42   4   8     1676.94     1874.76     38.16 o
 -40   4   8       43.79       85.80     15.58 o
 -38   4   8     2189.14     2162.29     37.56 o
 -36   4   8      679.92      641.61     20.73 o
 -34   4   8       17.48      -10.78     10.78 o
 -32   4   8     1930.56     2051.87     45.94 o
 -30   4   8      118.02       84.40     10.09 o
 -28   4   8      199.26      230.93     11.76 o
 -26   4   8     1232.63     1246.07     20.81 o
 -24   4   8     5469.05     5638.79     50.37 o
 -22   4   8      705.07      816.17     14.75 o
 -20   4   8       16.69       16.51      5.50 o
 -18   4   8      282.97      260.43      7.74 o
 -16   4   8      176.43      167.23      6.33 o
 -14   4   8     5002.84     5351.83     42.93 o
 -12   4   8      305.70      344.92      7.93 o
 -10   4   8      122.74      169.48      5.84 o
  -8   4   8      446.84      719.09      9.99 o
  -6   4   8      191.12      169.40      5.21 o
  -4   4   8      545.69      633.91      9.25 o
  -2   4   8      308.01      323.26      7.84 o
   0   4   8        1.08        0.78      4.04 o
   2   4   8     2779.92     2874.72     26.98 o
   4   4   8       19.11        6.45      4.52 o
   6   4   8       28.59       27.29      4.78 o
   8   4   8     1688.67     1801.83     18.68 o
  10   4   8      165.30      142.01      6.08 o
  12   4   8     1860.38     1736.87     20.18 o
  14   4   8     3655.77     3644.50     31.98 o
  16   4   8     2955.00     2896.28     28.37 o
  18   4   8     5135.07     5124.42     45.44 o
  20   4   8      233.27      230.18     10.05 o
  22   4   8      127.86      116.56     11.11 o
  24   4   8      711.68      689.63     19.29 o
  26   4   8       37.65       34.64     10.94 o
  28   4   8       18.62       30.21     12.23 o
  30   4   8     2013.36     2124.42     39.67 o
  32   4   8       64.69       90.44     15.27 o
  34   4   8      786.54      940.34     28.69 o
  36   4   8      129.51      111.53     16.64 o
  38   4   8       27.84       36.11     15.52 o
  40   4   8        8.39        0.70     15.46 o
  42   4   8      133.11       94.29     19.03 o
  44   4   8      525.59      554.48     36.50 o
 -47   5   8       76.58       84.80     34.29 o
 -45   5   8      425.75      411.80     41.10 o
 -43   5   8        8.04       28.47     24.26 o
 -41   5   8      253.77      174.10     23.47 o
 -39   5   8      428.17      421.01     25.08 o
 -37   5   8      449.69      420.65     23.99 o
 -35   5   8      365.63      384.85     21.38 o
 -33   5   8      296.53      278.23     20.22 o
 -31   5   8       10.09      -11.34     13.20 o
 -29   5   8      252.71      283.41     21.03 o
 -27   5   8       90.99       65.56     13.86 o
 -25   5   8      553.41      539.85     17.91 o
 -23   5   8      246.01      254.35     13.27 o
 -21   5   8     1330.97     1369.91     34.45 o
 -19   5   8       63.60       68.76     10.10 o
 -17   5   8     4292.34     4215.77     65.17 o
 -15   5   8      134.57      118.70      9.09 o
 -13   5   8      319.05      368.36     11.24 o
 -11   5   8        3.71       15.71      6.91 o
  -9   5   8     6601.35     6347.68     72.67 o
  -7   5   8     3951.31     3908.55     51.80 o
  -5   5   8     1149.01     1059.96     25.94 o
  -3   5   8     3370.90     3174.73     40.77 o
  -1   5   8        3.45      -11.24     11.24 o
   1   5   8     1102.23     1118.30     23.26 o
   3   5   8       38.31       25.62      6.94 o
   5   5   8     1359.83     1246.26     18.93 o
   7   5   8      157.52      134.07      6.53 o
   9   5   8      220.34      245.73      8.15 o
  11   5   8       34.91       14.88      6.48 o
  13   5   8      229.99      227.46     10.75 o
  15   5   8     1506.98     1517.60     24.77 o
  17   5   8     1848.86     1834.81     29.79 o
  19   5   8        1.18       -0.25      9.62 o
  21   5   8      144.26      115.04     11.85 o
  23   5   8       42.63       17.55     12.91 o
  25   5   8      172.75      187.22     16.73 o
  27   5   8       39.32       27.54     20.70 o
  29   5   8      128.18      186.33     22.64 o
  31   5   8      105.32      108.61     20.54 o
  33   5   8       77.71      108.38     21.70 o
  35   5   8      114.59      142.09     25.19 o
  37   5   8      292.46      369.21     29.07 o
  39   5   8      212.90      274.40     40.09 o
  41   5   8      241.19      304.70     41.56 o
 -44   6   8      235.88      284.95     34.33 o
 -42   6   8        3.24       19.70     22.54 o
 -40   6   8        4.02      -17.42     18.94 o
 -38   6   8      129.22      148.30     21.70 o
 -36   6   8        3.24       10.03     17.54 o
 -34   6   8      516.92      553.97     27.75 o
 -32   6   8      314.77      357.31     22.61 o
 -30   6   8      632.22      737.09     28.08 o
 -28   6   8      589.14      557.76     26.61 o
 -26   6   8      162.16      141.55     15.29 o
 -24   6   8      101.53      128.21     12.23 o
 -22   6   8        5.69       -5.11      9.65 o
 -20   6   8     3118.29     3198.52     42.31 o
 -18   6   8     1173.09     1129.78     22.89 o
 -16   6   8     1362.86     1216.62     21.78 o
 -14   6   8       51.19       51.60      8.15 o
 -12   6   8      178.41      231.05     12.60 o
 -10   6   8       78.59       91.84      8.80 o
  -8   6   8     5498.66     5102.90     64.47 o
  -6   6   8      251.81      195.01     26.01 o
  -4   6   8     3205.79     3271.27     48.02 o
  -2   6   8      904.21      796.45     32.31 o
   0   6   8      734.68      673.97     20.65 o
   2   6   8      340.47      383.64     17.34 o
   4   6   8      311.07      262.53     11.83 o
   6   6   8       90.04       92.10     10.26 o
   8   6   8     3762.85     3559.86     41.45 o
  10   6   8     3928.17     3974.24     45.48 o
  12   6   8      642.48      646.94     13.66 o
  14   6   8     1966.25     1866.50     26.85 o
  16   6   8       26.40       36.35      9.07 o
  18   6   8      556.50      512.38     16.12 o
  20   6   8      587.35      621.61     19.52 o
  22   6   8      165.90      198.91     16.32 o
  24   6   8       17.43       26.52     15.78 o
  26   6   8      375.00      425.37     23.45 o
  28   6   8      198.31      237.26     21.17 o
  30   6   8       39.77       38.19     19.09 o
  32   6   8        0.37       25.68     21.60 o
  34   6   8        1.26       12.10     21.36 o
  36   6   8       29.43        5.86     23.61 o
  38   6   8       75.00       87.15     27.23 o
 -41   7   8      652.15      706.58     33.90 o
 -39   7   8      462.10      539.27     29.94 o
 -37   7   8      238.84      223.73     23.62 o
 -35   7   8       42.53       33.79     19.03 o
 -33   7   8     1097.91     1236.62     43.10 o
 -31   7   8      730.84      866.53     31.98 o
 -29   7   8        0.10        6.32     21.25 o
 -27   7   8        5.04       18.27     14.80 o
 -25   7   8     1369.05     1368.15     36.92 o
 -23   7   8       71.90       46.89     14.49 o
 -21   7   8      150.24       98.73     13.54 o
 -19   7   8      378.64      450.79     17.83 o
 -17   7   8       24.81       17.78     15.60 o
 -15   7   8      775.86      689.00     19.33 o
 -13   7   8      881.57      819.91     19.75 o
 -11   7   8       20.11       16.18      9.75 o
  -9   7   8      619.19      587.76     24.94 o
  -7   7   8      177.51      125.08     13.72 o
  -5   7   8      190.22      196.56     13.41 o
  -3   7   8      353.86      270.19     21.13 o
  -1   7   8     1028.92      988.56     34.52 o
   1   7   8        3.37        1.86     11.15 o
   3   7   8       55.03       59.82     12.86 o
   5   7   8        0.24        1.26      8.52 o
   7   7   8      110.10      108.98     11.57 o
   9   7   8       68.48       99.96     10.21 o
  11   7   8      131.22       52.74     10.32 o
  13   7   8        3.79       38.97     10.63 o
  15   7   8     1032.70     1108.68     25.82 o
  17   7   8       69.81       74.65     12.63 o
  19   7   8       25.98        3.53     10.01 o
  21   7   8        2.23      -11.36     11.36 o
  23   7   8      291.25      299.08     18.44 o
  25   7   8      108.33       85.43     17.90 o
  27   7   8      178.19      217.18     21.47 o
  29   7   8        5.76      -17.34     17.34 o
  31   7   8      124.79      144.01     25.79 o
  33   7   8      229.90      225.65     28.95 o
  35   7   8       91.63       77.34     25.24 o
 -38   8   8        1.87      -40.66     40.66 o
 -36   8   8       22.71       23.04     19.23 o
 -34   8   8        7.45        8.13     18.33 o
 -32   8   8       56.52       30.78     18.19 o
 -30   8   8      407.79      473.92     26.13 o
 -28   8   8       33.54       57.72     17.66 o
 -26   8   8      246.77      267.34     20.93 o
 -24   8   8      241.34      214.26     19.37 o
 -22   8   8       73.41       52.09     15.85 o
 -20   8   8      117.41      116.98     13.97 o
 -18   8   8       49.31       32.36     14.05 o
 -16   8   8      494.88      430.47     16.93 o
 -14   8   8       43.20       22.59     10.29 o
 -12   8   8       99.82      112.81     15.00 o
 -10   8   8       78.57       57.86     30.16 o
  -8   8   8      117.45      127.75     24.22 o
  -6   8   8        0.07       30.74     21.30 o
  -4   8   8      245.03      321.58     28.59 o
  -2   8   8        0.19      -12.80     20.39 o
   0   8   8      101.97       67.92     24.84 o
   2   8   8        4.70        3.83     22.29 o
   4   8   8      174.14      167.75     22.98 o
   6   8   8       24.82       19.23     11.63 o
   8   8   8      167.02      144.22     19.72 o
  10   8   8      193.16      205.07     12.57 o
  12   8   8       27.00       47.09     15.70 o
  14   8   8      164.55      124.65     15.06 o
  16   8   8       45.68       39.95     11.64 o
  18   8   8      396.41      364.84     18.87 o
  20   8   8        9.88        3.34     13.36 o
  22   8   8       98.55      117.71     17.96 o
  24   8   8       26.49       32.73     16.89 o
  26   8   8      241.54      225.83     21.92 o
  28   8   8       14.08       -5.91     17.85 o
  30   8   8       15.99        6.30     21.01 o
 -31   9   8       50.04       15.39     18.22 o
 -29   9   8       56.02       34.51     17.90 o
 -27   9   8       26.06       17.27     17.21 o
 -25   9   8       78.32       43.81     16.87 o
 -23   9   8      235.40      264.59     23.74 o
 -21   9   8       16.50       24.26     18.68 o
 -19   9   8       10.75       -0.92     16.38 o
 -17   9   8       42.78        4.38     12.08 o
 -15   9   8       18.28       10.32     11.16 o
 -13   9   8        0.45       -2.57     11.55 o
 -11   9   8       30.38        2.93     18.83 o
  -9   9   8       15.35       29.84     24.99 o
  -7   9   8      169.19      164.37     26.26 o
  -5   9   8      192.49      190.31     26.95 o
  -3   9   8      282.69      327.82     37.65 o
  -1   9   8      302.62      358.19     38.42 o
   1   9   8       14.94       38.72     25.29 o
   3   9   8       12.84      -18.94     18.94 o
   5   9   8       20.17       15.90     21.04 o
   7   9   8        2.95       25.16     13.24 o
   9   9   8        1.30      -10.83     10.83 o
  11   9   8      149.96      104.98     14.36 o
  13   9   8      112.23      148.53     16.47 o
  15   9   8       32.76        7.60     13.46 o
  17   9   8       19.70       -7.03     13.94 o
  19   9   8      191.12      218.29     21.87 o
  21   9   8        9.23      -14.77     14.77 o
  23   9   8       12.77       33.86     17.21 o
  25   9   8       20.58       39.56     18.07 o
 -24  10   8        0.66      -35.38     37.00 o
 -22  10   8        0.90      -17.51     18.00 o
 -20  10   8        0.05       -6.10     17.68 o
 -18  10   8        0.83       12.41     24.48 o
 -16  10   8       12.59      -12.72     12.72 o
 -14  10   8      165.74      195.94     15.89 o
 -12  10   8        0.14       -5.51     14.32 o
 -10  10   8       20.46       16.38     22.44 o
  -8  10   8        2.50       -5.48     26.94 o
  -6  10   8       33.20       44.93     52.96 o
  -4  10   8        0.01        4.65     31.58 o
  -2  10   8        6.50      -24.23     24.23 o
   0  10   8       26.06        3.09     25.14 o
   2  10   8        6.28       -9.10     21.90 o
   4  10   8        0.00       26.34     22.32 o
   6  10   8        5.37       15.22     22.79 o
   8  10   8       24.60       18.37     14.05 o
  10  10   8        0.70       -6.02     14.68 o
  12  10   8       18.86       21.69     17.11 o
  14  10   8       43.10       66.30     16.10 o
  16  10   8      208.34      286.21     24.55 o
 -53   1   9      414.64      406.33     17.91 o
 -51   1   9       22.22       35.74     13.88 o
 -49   1   9      102.96      125.85     13.40 o
 -47   1   9      613.06      652.39     21.18 o
 -45   1   9       43.52       53.35     11.20 o
 -43   1   9       32.00       57.70     11.46 o
 -41   1   9      355.45      307.31     14.04 o
 -39   1   9        3.52       10.18      8.84 o
 -37   1   9       98.88       78.26     10.39 o
 -35   1   9     1184.97     1040.40     19.37 o
 -33   1   9        6.44       -6.91      6.91 o
 -31   1   9       71.51       40.93      7.11 o
 -29   1   9      109.63       99.80      7.90 o
 -27   1   9     1728.06     1493.61     17.22 o
 -25   1   9     1616.22     1531.64     20.10 o
 -23   1   9       69.13      148.04      6.09 o
 -21   1   9     2623.60     2611.12     21.73 o
 -19   1   9        2.58       39.44      4.36 o
 -17   1   9      700.51      768.59     11.28 o
 -15   1   9     2040.44     1885.15     15.95 o
 -13   1   9     1207.90     1406.25     12.88 o
 -11   1   9      793.11      747.88      8.86 o
  -9   1   9     1292.21     1697.62     14.68 o
  -7   1   9     1490.94     1664.61     13.40 o
  -5   1   9        5.91       13.22      3.18 o
  -3   1   9     2665.14     2977.04     20.80 o
  -1   1   9      254.33      324.56      5.67 o
   1   1   9       71.85       94.02      3.99 o
   3   1   9     8156.21     8511.07     49.03 o
   5   1   9      278.87      301.45      8.42 o
   7   1   9     9869.01    10601.43     61.77 o
   9   1   9     3670.01     3586.86     25.54 o
  11   1   9      115.81       98.39      5.97 o
  13   1   9      709.19      830.67     11.43 o
  15   1   9     4428.94     4522.76     33.67 o
  17   1   9       31.30       36.54      5.37 o
  19   1   9       15.69       -4.09      6.04 o
  21   1   9       10.55        1.87      6.40 o
  23   1   9       54.26       32.96      7.10 o
  25   1   9        0.20       -7.87      7.87 o
  27   1   9        1.90       -3.95      8.48 o
  29   1   9     1157.00     1161.06     24.08 o
  31   1   9       85.86       47.59     11.26 o
  33   1   9      147.58      161.72     13.68 o
  35   1   9      189.34      164.21     15.45 o
  37   1   9        5.55       14.06     12.89 o
  39   1   9       65.04       74.33     16.36 o
  41   1   9        9.42        0.93     14.78 o
  43   1   9      187.35      174.09     18.45 o
  45   1   9       13.99        9.06     16.69 o
 -52   2   9      112.34      100.95     19.65 o
 -50   2   9       77.93       77.64     15.94 o
 -48   2   9       11.61       -5.99     12.85 o
 -46   2   9      101.62       90.69     13.83 o
 -44   2   9      265.62      288.01     15.90 o
 -42   2   9      219.22      208.06     14.46 o
 -40   2   9       11.81        8.12     10.80 o
 -38   2   9      450.21      401.17     15.92 o
 -36   2   9      842.39      797.00     18.78 o
 -34   2   9        4.45       -0.68      7.64 o
 -32   2   9      198.96      159.66      9.32 o
 -30   2   9       33.00       -6.69      6.69 o
 -28   2   9       28.67       -5.60      5.60 o
 -26   2   9       96.66      111.61      6.65 o
 -24   2   9      485.65      418.61     10.45 o
 -22   2   9      193.15      247.78      8.75 o
 -20   2   9      206.48      225.11      8.18 o
 -18   2   9     1714.20     1923.64     20.85 o
 -16   2   9      423.65      507.13     12.99 o
 -14   2   9      851.68      881.55     13.64 o
 -12   2   9       24.61       14.39      4.73 o
 -10   2   9     7692.17     9373.05     66.74 o
  -8   2   9       12.06       12.78      4.56 o
  -6   2   9      592.13      620.49     10.24 o
  -4   2   9      120.87      142.94      5.42 o
  -2   2   9    11482.24    12947.74     80.27 o
   0   2   9      207.92      239.03      6.50 o
   2   2   9     6378.33     7835.59     58.49 o
   4   2   9     4511.19     5240.02     38.77 o
   6   2   9       75.82       47.85      5.22 o
   8   2   9     1355.15     1495.85     15.63 o
  10   2   9       24.26       35.54      4.81 o
  12   2   9      598.84      561.97     10.37 o
  14   2   9       15.36       23.26      5.32 o
  16   2   9      201.47      237.90      8.00 o
  18   2   9      653.46      673.41     12.59 o
  20   2   9     2728.01     2681.77     28.00 o
  22   2   9        0.04       -7.57      7.57 o
  24   2   9      259.61      234.27     10.14 o
  26   2   9        4.47       -5.46      7.65 o
  28   2   9      623.22      563.70     15.06 o
  30   2   9       29.94       37.13      9.91 o
  32   2   9       51.39       26.69     10.36 o
  34   2   9      252.87      282.16     14.27 o
  36   2   9       92.58      130.42     12.67 o
  38   2   9        6.01      -12.92     17.55 o
  40   2   9      152.21      161.28     22.87 o
  42   2   9       87.93       90.08     22.27 o
  44   2   9        0.03        2.41     25.25 o
 -51   3   9       13.31       -2.18     24.23 o
 -49   3   9        5.65       26.19     24.19 o
 -47   3   9      291.54      350.36     27.92 o
 -45   3   9       33.23       55.34     18.15 o
 -43   3   9       32.52       46.74     16.15 o
 -41   3   9       26.56      -11.25     14.04 o
 -39   3   9       68.46       90.25     15.32 o
 -37   3   9       96.34      101.56     14.56 o
 -35   3   9       98.21       78.26     14.35 o
 -33   3   9      516.61      494.63     18.41 o
 -31   3   9     1550.95     1421.56     27.14 o
 -29   3   9        7.12       -8.09      8.09 o
 -27   3   9      320.55      328.64     12.05 o
 -25   3   9       83.13       57.81      7.53 o
 -23   3   9     2319.57     2240.87     27.49 o
 -21   3   9      885.26      855.03     16.46 o
 -19   3   9      938.77      883.79     18.48 o
 -17   3   9      326.65      269.99      8.78 o
 -15   3   9     1193.38     1156.88     15.82 o
 -13   3   9      576.49      564.70     12.26 o
 -11   3   9      945.01     1111.94     15.22 o
  -9   3   9      547.46      624.66     11.47 o
  -7   3   9      216.46      226.42      7.47 o
  -5   3   9      150.64       99.39      5.33 o
  -3   3   9     1076.22      978.17     12.33 o
  -1   3   9     3345.45     3376.71     30.08 o
   1   3   9      569.45      643.29     10.94 o
   3   3   9     1839.37     2034.77     20.61 o
   5   3   9     6467.65     6762.90     52.14 o
   7   3   9     1433.11     1495.02     17.03 o
   9   3   9      127.68      184.54      7.15 o
  11   3   9     8801.14     9282.26     70.52 o
  13   3   9      745.36      720.27     13.48 o
  15   3   9      885.74      963.05     15.42 o
  17   3   9     3073.23     3004.54     30.18 o
  19   3   9      145.86      120.86      8.05 o
  21   3   9      709.37      662.18     15.42 o
  23   3   9      301.30      264.54     12.12 o
  25   3   9       45.37       22.28      9.55 o
  27   3   9       95.21       63.13     11.21 o
  29   3   9      265.92      279.68     14.72 o
  31   3   9        5.45       31.88     11.32 o
  33   3   9     1317.92     1294.15     34.68 o
  35   3   9       21.87       46.10     14.15 o
  37   3   9        1.65      -14.15     14.54 o
  39   3   9       46.18       -2.35     16.19 o
  41   3   9       77.58       55.54     18.95 o
  43   3   9      406.87      427.22     26.85 o
 -50   4   9       34.26       51.34     18.27 o
 -48   4   9      330.89      361.11     23.23 o
 -46   4   9      375.72      437.50     27.58 o
 -44   4   9        6.19        8.48     15.99 o
 -42   4   9      375.30      503.35     31.40 o
 -40   4   9       21.30       24.05     15.19 o
 -38   4   9       42.66       19.03     13.33 o
 -36   4   9      121.20      138.28     15.54 o
 -34   4   9        9.38      -10.96     10.96 o
 -32   4   9      148.39      134.39     12.99 o
 -30   4   9       52.41       -6.67     10.20 o
 -28   4   9      271.86      277.11     12.58 o
 -26   4   9      176.33      125.71     10.36 o
 -24   4   9       35.31        8.68      7.28 o
 -22   4   9     2681.59     2748.61     28.56 o
 -20   4   9     1626.02     1584.05     19.71 o
 -18   4   9      683.91      675.48     12.55 o
 -16   4   9      741.00      711.71     12.17 o
 -14   4   9      101.49      161.56      6.71 o
 -12   4   9      189.97      218.68      6.81 o
 -10   4   9     3565.40     3266.08     30.21 o
  -8   4   9      513.39      435.90      9.26 o
  -6   4   9     2496.48     2444.91     22.24 o
  -4   4   9     3661.62     3673.94     31.20 o
  -2   4   9     2847.49     2941.14     38.46 o
   0   4   9       44.60        0.85      5.82 o
   2   4   9     2211.33     2306.90     23.26 o
   4   4   9       90.87       88.31      6.37 o
   6   4   9       15.31        8.07      5.05 o
   8   4   9      955.66      878.22     13.84 o
  10   4   9     3656.30     3535.51     41.45 o
  12   4   9      722.39      759.56     20.12 o
  14   4   9      557.42      549.67     12.45 o
  16   4   9     1049.90      971.13     17.00 o
  18   4   9      258.77      253.14     11.22 o
  20   4   9     1439.32     1470.16     24.29 o
  22   4   9      371.19      384.74     16.07 o
  24   4   9        0.86      -10.45     10.45 o
  26   4   9      348.58      322.61     16.40 o
  28   4   9      868.48      931.53     27.06 o
  30   4   9     1646.20     1698.35     36.04 o
  32   4   9       32.40       51.57     14.93 o
  34   4   9      459.42      491.39     31.03 o
  36   4   9       63.95       75.39     16.31 o
  38   4   9      222.55      225.56     19.14 o
  40   4   9       24.88       11.34     17.44 o
  42   4   9      276.71      387.47     26.86 o
 -47   5   9        2.66       15.87     32.57 o
 -45   5   9      138.76      195.12     42.96 o
 -43   5   9        1.74       10.13     27.35 o
 -41   5   9        0.30       16.47     21.10 o
 -39   5   9      181.05      136.04     22.46 o
 -37   5   9        0.09      -10.56     17.85 o
 -35   5   9      101.00       80.42     18.13 o
 -33   5   9       78.69       61.73     16.03 o
 -31   5   9      276.95      242.39     18.88 o
 -29   5   9      579.29      599.44     23.56 o
 -27   5   9      258.18      195.56     16.32 o
 -25   5   9      432.76      434.93     18.32 o
 -23   5   9     1955.26     1892.99     31.67 o
 -21   5   9     4669.51     4427.87     53.40 o
 -19   5   9      504.12      432.32     14.90 o
 -17   5   9      485.61      448.60     14.98 o
 -15   5   9     3804.49     3613.40     53.52 o
 -13   5   9      687.57      673.36     21.64 o
 -11   5   9     2276.47     2174.71     26.93 o
  -9   5   9     1062.06      991.89     16.86 o
  -7   5   9      256.93      284.58     10.83 o
  -5   5   9      108.28      130.76      7.53 o
  -3   5   9       18.56       20.64      6.53 o
  -1   5   9       23.68        1.11      7.57 o
   1   5   9     2256.01     2374.25     30.75 o
   3   5   9      613.21      643.13     14.55 o
   5   5   9       11.43       21.82      5.80 o
   7   5   9      311.68      269.13      9.07 o
   9   5   9     1044.69      947.28     17.50 o
  11   5   9     1724.95     1829.90     24.32 o
  13   5   9      666.40      698.53     15.90 o
  15   5   9      381.41      361.07     13.11 o
  17   5   9       32.60       49.63     10.80 o
  19   5   9       51.79       55.26     10.82 o
  21   5   9      298.40      302.38     17.47 o
  23   5   9       24.26      -12.24     12.24 o
  25   5   9       62.17       46.00     15.62 o
  27   5   9       12.71       -2.38     17.08 o
  29   5   9       66.50       70.26     19.22 o
  31   5   9        4.73        1.06     17.91 o
  33   5   9      182.11      172.49     23.34 o
  35   5   9      195.16      223.71     25.56 o
  37   5   9      322.34      303.91     34.10 o
  39   5   9       12.74       41.02     29.61 o
 -44   6   9        0.42       61.58     25.31 o
 -42   6   9      273.85      392.60     32.38 o
 -40   6   9       24.66       27.15     19.81 o
 -38   6   9       18.44       10.92     25.10 o
 -36   6   9       26.14        7.16     17.92 o
 -34   6   9      146.25      137.64     19.87 o
 -32   6   9      439.79      422.97     27.01 o
 -30   6   9       34.20       18.80     15.88 o
 -28   6   9      361.52      331.07     20.95 o
 -26   6   9       31.38       46.50     12.85 o
 -24   6   9      141.12       95.58     13.03 o
 -22   6   9      288.03      276.93     14.18 o
 -20   6   9      174.96      156.61     12.00 o
 -18   6   9       36.07       20.79      9.78 o
 -16   6   9      129.52      162.34     11.01 o
 -14   6   9       20.71        4.03      7.94 o
 -12   6   9      675.50      752.53     20.70 o
 -10   6   9     2898.82     2812.05     59.05 o
  -8   6   9      166.46      166.31     13.04 o
  -6   6   9       52.00       47.01     10.34 o
  -4   6   9      847.87      838.22     29.52 o
  -2   6   9      300.24      239.88     13.47 o
   0   6   9     3527.71     3534.31     51.53 o
   2   6   9       12.25      -11.67     11.67 o
   4   6   9     1254.43     1192.56     20.98 o
   6   6   9       64.10      102.39      9.48 o
   8   6   9      385.70      389.81     13.83 o
  10   6   9      411.50      388.50     13.88 o
  12   6   9       26.60       42.68      7.64 o
  14   6   9       17.24       14.97      9.68 o
  16   6   9       99.38       43.96      9.94 o
  18   6   9       30.09       25.41      9.84 o
  20   6   9       21.28        1.61     10.79 o
  22   6   9      247.00      232.52     19.00 o
  24   6   9       40.04       24.72     16.26 o
  26   6   9       72.06       59.21     21.18 o
  28   6   9        2.74       -5.62     17.64 o
  30   6   9       78.31       62.42     22.44 o
  32   6   9        0.15       -9.36     20.39 o
  34   6   9       82.25       62.55     25.16 o
  36   6   9       89.49       99.50     26.18 o
 -41   7   9      117.60      152.05     37.26 o
 -39   7   9       33.43       12.49     20.82 o
 -37   7   9       22.24       20.16     18.94 o
 -35   7   9       28.24       -9.18     18.11 o
 -33   7   9      290.65      276.35     33.89 o
 -31   7   9      118.75       96.32     19.32 o
 -29   7   9       21.92       36.89     22.00 o
 -27   7   9      921.19      873.00     30.87 o
 -25   7   9       72.28       91.04     16.06 o
 -23   7   9      160.99      180.88     17.40 o
 -21   7   9        6.17       -1.53     11.12 o
 -19   7   9      312.18      264.37     16.50 o
 -17   7   9      699.93      701.19     20.95 o
 -15   7   9       57.15       71.26     10.35 o
 -13   7   9        1.72       -8.52      8.52 o
 -11   7   9        2.75       -1.89      7.75 o
  -9   7   9      281.99      214.94     14.09 o
  -7   7   9      237.77      192.51     18.89 o
  -5   7   9       50.76       18.31     16.61 o
  -3   7   9       28.25       25.79     13.17 o
  -1   7   9        0.09       -4.02     13.21 o
   1   7   9        7.53       -1.85     12.74 o
   3   7   9      437.04      366.20     15.96 o
   5   7   9      262.47      287.38     12.59 o
   7   7   9      542.63      654.47     23.63 o
   9   7   9        4.66       14.29      9.94 o
  11   7   9      218.45      162.30     12.64 o
  13   7   9       72.30       87.41     12.10 o
  15   7   9     1335.18     1358.96     45.71 o
  17   7   9      438.30      509.19     19.27 o
  19   7   9       21.98       -1.96     12.35 o
  21   7   9        1.64       12.67     12.78 o
  23   7   9        0.96      -13.12     13.12 o
  25   7   9        8.88      -14.14     14.14 o
  27   7   9      220.43      305.94     23.81 o
  29   7   9        0.40      -12.78     19.17 o
  31   7   9      165.02      205.39     37.40 o
  33   7   9       54.91       68.98     25.24 o
 -36   8   9      332.13      361.62     26.26 o
 -34   8   9       40.76       18.48     19.13 o
 -32   8   9       28.15       31.86     18.12 o
 -30   8   9      322.29      325.39     23.75 o
 -28   8   9        5.33       -3.74     16.23 o
 -26   8   9      249.46      298.11     23.76 o
 -24   8   9       41.11       48.48     18.64 o
 -22   8   9       15.21        8.94     14.53 o
 -20   8   9      365.81      417.44     21.81 o
 -18   8   9       24.89       23.99     11.79 o
 -16   8   9       46.33       31.79     12.46 o
 -14   8   9        1.54        9.67      9.97 o
 -12   8   9        9.11        3.31     13.23 o
 -10   8   9       32.96       14.10     16.55 o
  -8   8   9       27.86       21.90     24.43 o
  -6   8   9      106.69       88.50     26.02 o
  -4   8   9      250.77      371.28     43.52 o
  -2   8   9      458.75      502.49     37.10 o
   0   8   9        0.71       -0.01     23.53 o
   2   8   9        5.62      -11.05     22.20 o
   4   8   9       29.50       33.99     17.18 o
   6   8   9      128.43      131.81     12.17 o
   8   8   9       44.54        6.89      9.51 o
  10   8   9       42.92       55.70     13.38 o
  12   8   9      382.82      431.36     20.10 o
  14   8   9       29.27       16.70     11.56 o
  16   8   9       16.69       18.15     11.74 o
  18   8   9        4.62       10.13     13.43 o
  20   8   9       38.75       55.91     16.31 o
  22   8   9       36.45       -8.22     15.72 o
  24   8   9       58.12       14.55     17.45 o
  26   8   9       40.38       19.19     18.24 o
  28   8   9       15.40       -3.55     21.11 o
 -31   9   9       60.51       23.24     21.51 o
 -29   9   9       65.86       80.46     19.26 o
 -27   9   9      119.78       99.87     19.19 o
 -25   9   9       46.58       48.12     20.43 o
 -23   9   9      100.11       99.45     20.79 o
 -21   9   9      103.86       87.47     19.76 o
 -19   9   9        0.38      -14.91     14.91 o
 -17   9   9       85.06       88.52     13.80 o
 -15   9   9        7.14       30.98     11.79 o
 -13   9   9        7.06       17.53     12.46 o
 -11   9   9      186.30      186.96     16.49 o
  -9   9   9        7.50      -12.93     24.68 o
  -7   9   9       16.82        2.26     33.01 o
  -5   9   9        2.36      -12.89     24.42 o
  -3   9   9       13.07       79.86     27.30 o
  -1   9   9      583.42      653.97     42.11 o
   1   9   9        3.73       -0.99     24.13 o
   3   9   9       61.04       65.77     28.82 o
   5   9   9       73.90      136.06     24.69 o
   7   9   9      154.14      118.96     13.37 o
   9   9   9      234.15      230.18     24.91 o
  11   9   9      282.16      296.26     23.76 o
  13   9   9        7.15       17.80     14.12 o
  15   9   9        2.79      -13.95     13.95 o
  17   9   9        5.46      -16.78     16.78 o
  19   9   9       27.19       46.65     20.46 o
  21   9   9       49.91       17.60     26.36 o
  23   9   9        2.49      -13.10     16.64 o
 -22  10   9       21.52       28.47     41.07 o
 -20  10   9        8.12       -3.18     17.85 o
 -18  10   9      311.95      323.08     32.31 o
 -16  10   9        4.11        3.22     16.09 o
 -14  10   9        4.79        4.37     12.27 o
 -12  10   9       14.25        7.27     14.99 o
 -10  10   9      130.17      180.61     31.99 o
  -8  10   9      180.50      162.04     33.12 o
  -6  10   9        7.36       16.41     31.06 o
  -4  10   9      220.17      218.98     56.73 o
  -2  10   9      252.15      229.78     34.72 o
   0  10   9        2.68       -4.55     26.07 o
   2  10   9       35.27       22.10     28.11 o
   4  10   9       22.66       30.03     23.84 o
   6  10   9        1.62      -14.68     14.68 o
   8  10   9        0.49        0.77     12.18 o
  10  10   9       32.63       46.41     14.10 o
  12  10   9      220.09      174.79     17.67 o
  14  10   9      172.88      200.97     24.25 o
 -52   0  10      209.46      194.76     42.36 o
 -50   0  10      982.19     1089.66     52.70 o
 -48   0  10       95.46      157.39     28.77 o
 -46   0  10     1502.09     1446.03     55.89 o
 -44   0  10      393.04      438.47     30.52 o
 -42   0  10      167.26      132.34     18.78 o
 -40   0  10      822.63      925.96     32.83 o
 -38   0  10       91.12      132.72     17.28 o
 -36   0  10     6070.37     5609.76     86.86 o
 -34   0  10     2057.40     1972.42     43.21 o
 -32   0  10      293.52      147.16     14.89 o
 -30   0  10      576.05      499.33     22.73 o
 -28   0  10    10511.48     9637.25    100.26 o
 -26   0  10    17809.66    17452.87    169.68 o
 -24   0  10    18583.59    18090.84    192.83 o
 -22   0  10     8204.87     8003.42     89.39 o
 -20   0  10     4445.40     4464.24     51.70 o
 -18   0  10     5064.45     5335.54     55.80 o
 -16   0  10    15033.35    16451.41    142.01 o
 -14   0  10     2581.18     2483.92     28.96 o
 -12   0  10      227.08      557.16     12.52 o
 -10   0  10     6389.10     7173.17     69.75 o
  -8   0  10     8583.44     9257.20     90.44 o
  -6   0  10     1502.84     1747.80     29.27 o
  -4   0  10     2166.03     2581.49     27.46 o
  -2   0  10     1252.42     1250.23     21.85 o
   0   0  10        8.30        1.07      4.46 o
   2   0  10       11.32        4.55      4.54 o
   4   0  10     4383.13     4817.83     48.00 o
   6   0  10     3765.18     4173.01     40.80 o
   8   0  10     1095.51     1149.91     34.30 o
  10   0  10      282.11      337.59     12.89 o
  12   0  10      164.60      171.21      8.73 o
  14   0  10     2846.15     3095.54     37.52 o
  16   0  10     1506.04     1518.72     22.55 o
  18   0  10      292.38      392.84     12.84 o
  20   0  10      400.00      465.05     15.78 o
  22   0  10     9073.13     8636.96     98.92 o
  24   0  10      757.56      756.08     22.75 o
  26   0  10     2568.98     2330.62     42.71 o
  28   0  10      335.42      202.88     16.01 o
  30   0  10      400.38      225.23     19.57 o
  32   0  10     1490.51     1553.79     44.15 o
  34   0  10       28.59       21.11     20.78 o
  36   0  10        0.49      -17.84     17.84 o
  38   0  10        5.48      -16.47     26.79 o
  40   0  10       35.25       58.48     27.42 o
  42   0  10       19.70        7.11     26.94 o
  44   0  10      152.67      224.05     53.58 o
 -53   1  10      156.90      114.43     14.58 o
 -51   1  10       17.18       15.33     11.07 o
 -49   1  10      440.73      448.32     17.82 o
 -47   1  10      980.06     1073.87     25.22 o
 -45   1  10       75.32       67.63     11.51 o
 -43   1  10      329.92      282.14     15.27 o
 -41   1  10       21.71       22.67     10.10 o
 -39   1  10        5.30        2.51      9.37 o
 -37   1  10     3097.70     2921.03     36.44 o
 -35   1  10        0.87       10.62      8.41 o
 -33   1  10     1062.56      962.35     18.34 o
 -31   1  10      679.63      614.95     13.56 o
 -29   1  10     1069.31     1005.37     15.84 o
 -27   1  10     1735.74     1547.01     18.70 o
 -25   1  10     5020.90     4820.38     38.90 o
 -23   1  10     4368.57     4246.56     33.31 o
 -21   1  10     2262.66     2025.98     24.63 o
 -19   1  10      388.20      424.31      9.38 o
 -17   1  10     1006.43     1094.44     12.01 o
 -15   1  10     2445.54     2623.54     20.49 o
 -13   1  10      979.38     1098.47     13.81 o
 -11   1  10      629.76      464.96     10.51 o
  -9   1  10     3117.49     3579.75     24.86 o
  -7   1  10     1020.95     1070.38     11.46 o
  -5   1  10     6292.71     6319.91     40.73 o
  -3   1  10    10844.70    13102.19     76.54 o
  -1   1  10     3303.34     3748.38     24.23 o
   1   1  10     2016.99     2332.26     17.54 o
   3   1  10        0.63       -2.32      3.81 o
   5   1  10      709.20      595.79      8.95 o
   7   1  10      172.10      225.70      6.62 o
   9   1  10     6434.82     7013.34     46.75 o
  11   1  10       15.12       28.12      4.64 o
  13   1  10       65.90       72.82      5.46 o
  15   1  10       29.58       41.71      5.54 o
  17   1  10     1093.77     1241.83     15.68 o
  19   1  10     1725.96     1522.83     17.54 o
  21   1  10      674.76      668.51     12.71 o
  23   1  10     1586.82     1562.31     21.30 o
  25   1  10      684.02      659.20     15.33 o
  27   1  10       69.15       59.43      9.90 o
  29   1  10      838.00      840.81     21.58 o
  31   1  10      724.27      723.01     20.80 o
  33   1  10        7.49      -10.13     11.09 o
  35   1  10       78.76       71.39     13.57 o
  37   1  10      191.58      188.85     15.67 o
  39   1  10        0.00      -14.05     14.39 o
  41   1  10       95.77      124.52     17.41 o
  43   1  10       26.67       25.03     16.36 o
 -52   2  10       29.84       12.96     31.52 o
 -50   2  10      484.26      499.96     48.59 o
 -48   2  10       54.38       77.99     17.17 o
 -46   2  10       44.47       25.07     16.18 o
 -44   2  10       56.82       44.31     11.81 o
 -42   2  10      197.73      211.09     14.24 o
 -40   2  10      167.13      188.85     12.68 o
 -38   2  10     1620.35     1588.92     27.76 o
 -36   2  10       19.27       19.92      9.39 o
 -34   2  10      207.90      223.25     10.31 o
 -32   2  10     1145.30     1240.43     19.76 o
 -30   2  10     2972.12     2654.07     32.92 o
 -28   2  10     2206.26     2211.53     28.58 o
 -26   2  10        9.27        6.57      7.63 o
 -24   2  10     3096.83     2832.38     29.92 o
 -22   2  10     4151.47     4273.94     39.46 o
 -20   2  10      304.14      308.50      9.43 o
 -18   2  10     3776.31     3369.79     36.53 o
 -16   2  10      799.90      702.99     11.86 o
 -14   2  10      793.49      837.86     12.48 o
 -12   2  10     4658.57     4913.69     38.99 o
 -10   2  10     3597.54     3449.54     29.49 o
  -8   2  10     3029.65     3000.36     26.42 o
  -6   2  10     1419.75     1541.05     18.98 o
  -4   2  10      578.01      472.97     10.31 o
  -2   2  10     1002.12     1027.91     17.25 o
   0   2  10       89.08       90.58      6.58 o
   2   2  10        0.14       -4.89      4.89 o
   4   2  10     2167.58     2415.10     21.94 o
   6   2  10      869.84      823.68     13.00 o
   8   2  10      806.31      663.16     11.53 o
  10   2  10      164.75      131.41      6.39 o
  12   2  10      328.47      302.76      8.55 o
  14   2  10       15.55        8.65      5.56 o
  16   2  10     1955.24     1796.14     20.61 o
  18   2  10     1091.61      914.69     15.09 o
  20   2  10       60.24       33.82      8.36 o
  22   2  10     4175.62     3998.18     44.16 o
  24   2  10      175.88      108.72     10.82 o
  26   2  10      422.80      332.58     14.23 o
  28   2  10       63.28       60.48     11.54 o
  30   2  10      333.32      385.82     18.04 o
  32   2  10        0.43       10.48     12.56 o
  34   2  10        0.17       19.66     14.43 o
  36   2  10        8.31      -17.50     17.62 o
  38   2  10       72.71       47.62     22.36 o
  40   2  10       75.58       70.84     21.50 o
  42   2  10      160.37      132.43     26.21 o
  44   2  10        3.73       32.03     23.59 o
 -51   3  10       34.30       13.29     25.11 o
 -49   3  10       73.01       96.95     26.59 o
 -47   3  10      237.11      223.65     28.80 o
 -45   3  10      262.71      300.90     26.88 o
 -43   3  10     2130.22     2175.57     47.93 o
 -41   3  10      728.23      727.28     26.43 o
 -39   3  10      618.71      630.40     24.39 o
 -37   3  10     1743.85     1780.89     37.72 o
 -35   3  10     1818.15     1840.42     33.11 o
 -33   3  10      616.85      613.54     19.61 o
 -31   3  10      234.60      281.27     13.49 o
 -29   3  10     3372.36     3197.01     40.32 o
 -27   3  10     3696.42     3248.40     38.32 o
 -25   3  10     7567.82     7284.08     63.70 o
 -23   3  10      688.78      682.83     19.75 o
 -21   3  10      367.47      331.18     10.88 o
 -19   3  10     6691.55     6882.52     61.90 o
 -17   3  10     1617.40     1468.57     20.76 o
 -15   3  10      616.84      580.87     17.78 o
 -13   3  10      199.13      187.12     12.88 o
 -11   3  10     1316.58     1276.17     17.53 o
  -9   3  10     6253.44     6477.44     64.77 o
  -7   3  10      621.72      571.03     13.26 o
  -5   3  10       30.49       -6.78      6.78 o
  -3   3  10     2803.22     2856.81     27.75 o
  -1   3  10      188.55      202.52      7.69 o
   1   3  10      701.30      776.06     12.61 o
   3   3  10       13.74       -4.88      4.88 o
   5   3  10      269.74      320.16      9.01 o
   7   3  10        5.71        5.73      4.69 o
   9   3  10       84.20       78.52      6.89 o
  11   3  10     2802.91     2655.11     32.87 o
  13   3  10      124.65      195.81      7.85 o
  15   3  10      609.19      573.61     12.91 o
  17   3  10      481.52      498.49     12.79 o
  19   3  10       32.10        8.75      7.49 o
  21   3  10     1114.60      958.14     19.62 o
  23   3  10      746.21      701.58     18.63 o
  25   3  10       43.47       27.72     10.42 o
  27   3  10      128.66      109.22     12.25 o
  29   3  10        0.23       15.04     11.24 o
  31   3  10        0.48       -4.59     12.29 o
  33   3  10      264.15      281.11     18.78 o
  35   3  10       57.83       61.12     16.48 o
  37   3  10        1.20       -1.43     15.73 o
  39   3  10        5.22       13.58     18.33 o
  41   3  10      150.60      156.28     22.13 o
  43   3  10      126.86      209.94     24.04 o
 -48   4  10     1292.06     1549.84     43.57 o
 -46   4  10      278.03      355.40     24.60 o
 -44   4  10       56.75       43.74     17.84 o
 -42   4  10      244.55      270.25     21.04 o
 -40   4  10      434.24      480.23     23.21 o
 -38   4  10      915.97      927.29     30.07 o
 -36   4  10        2.89        9.68     15.79 o
 -34   4  10       47.10       24.23     14.29 o
 -32   4  10        4.99      -11.07     11.07 o
 -30   4  10      174.13      215.63     15.13 o
 -28   4  10       36.97       45.29     10.57 o
 -26   4  10      611.23      472.13     16.76 o
 -24   4  10      137.35       89.89      9.81 o
 -22   4  10      443.86      407.09     12.20 o
 -20   4  10      951.25      972.59     16.89 o
 -18   4  10      362.07      341.90     10.15 o
 -16   4  10      215.36      228.46      8.36 o
 -14   4  10      200.29      209.67      7.75 o
 -12   4  10       57.73       63.35      6.34 o
 -10   4  10       54.21       75.67      5.69 o
  -8   4  10       95.96       99.49      6.67 o
  -6   4  10     1041.64     1048.28     15.15 o
  -4   4  10     3030.07     3245.61     29.98 o
  -2   4  10     1128.65     1076.72     15.64 o
   0   4  10     3114.23     3073.98     35.77 o
   2   4  10      400.32      359.18      9.16 o
   4   4  10     1611.68     1492.45     19.15 o
   6   4  10        2.28       -3.69      4.88 o
   8   4  10      879.95      945.33     15.14 o
  10   4  10    10222.56    10408.58     78.86 o
  12   4  10     1763.44     1904.56     26.94 o
  14   4  10      851.51      895.17     16.74 o
  16   4  10     1345.63     1347.16     21.13 o
  18   4  10      491.27      465.45     14.46 o
  20   4  10      356.92      358.80     15.86 o
  22   4  10       38.59       28.37     11.79 o
  24   4  10      193.98      179.17     14.82 o
  26   4  10       71.75       94.39     14.25 o
  28   4  10      430.50      514.90     21.39 o
  30   4  10       70.13      105.83     15.67 o
  32   4  10       13.32        8.47     14.84 o
  34   4  10      223.78      250.69     26.10 o
  36   4  10        3.25       -5.31     16.26 o
  38   4  10        0.45       -4.14     17.30 o
  40   4  10        1.35       -2.49     19.93 o
 -47   5  10        3.91       -4.34     31.63 o
 -45   5  10        5.65       36.63     31.74 o
 -43   5  10      369.67      398.75     81.22 o
 -41   5  10       34.12       77.61     28.90 o
 -39   5  10      416.43      379.72     30.80 o
 -37   5  10      677.18      693.06     31.49 o
 -35   5  10        2.94        1.22     16.40 o
 -33   5  10     2266.52     2058.45     47.71 o
 -31   5  10      656.12      560.92     27.82 o
 -29   5  10      409.59      347.86     20.13 o
 -27   5  10       25.85       33.94     13.89 o
 -25   5  10        7.14       11.53     12.85 o
 -23   5  10     6674.71     6580.46     95.03 o
 -21   5  10       25.39       21.50     10.79 o
 -19   5  10      189.02      153.31     12.09 o
 -17   5  10      478.84      443.79     15.67 o
 -15   5  10     1615.87     1540.80     26.39 o
 -13   5  10       33.18       29.80      8.35 o
 -11   5  10      570.16      544.49     14.53 o
  -9   5  10     7868.99     7914.27     88.69 o
  -7   5  10     1126.36     1064.20     24.61 o
  -5   5  10      745.66      625.58     22.81 o
  -3   5  10     2748.88     2517.59     46.85 o
  -1   5  10       31.54      -11.01     11.01 o
   1   5  10       87.13       39.29      7.25 o
   3   5  10      708.13      652.46     16.58 o
   5   5  10     1468.39     1261.90     19.30 o
   7   5  10     1332.71     1307.07     25.47 o
   9   5  10     1362.71     1297.14     20.90 o
  11   5  10      664.70      710.14     16.37 o
  13   5  10       38.58       27.85      7.53 o
  15   5  10     1131.28     1125.41     19.75 o
  17   5  10       49.73       33.20      8.54 o
  19   5  10       39.19       34.33      9.43 o
  21   5  10      106.98       89.99     10.06 o
  23   5  10      213.65      237.06     12.82 o
  25   5  10       35.79       57.13     18.03 o
  27   5  10       15.09       18.12     19.04 o
  29   5  10       38.03       26.04     13.64 o
  31   5  10      145.04      127.48     16.05 o
  33   5  10        1.86        1.02     19.74 o
  35   5  10       81.42       75.87     25.58 o
  37   5  10      110.91      110.32     31.98 o
  39   5  10       66.20      106.16     36.72 o
 -44   6  10     1301.94     1507.69     63.47 o
 -42   6  10      839.64     1017.10     43.70 o
 -40   6  10        9.44       25.17     22.89 o
 -38   6  10      522.17      569.52     45.31 o
 -36   6  10      503.64      494.90     27.36 o
 -34   6  10      149.35      127.20     19.68 o
 -32   6  10      275.29      240.44     21.42 o
 -30   6  10      450.90      497.85     36.51 o
 -28   6  10       56.36       59.30     15.06 o
 -26   6  10       69.72       39.54     12.97 o
 -24   6  10      642.82      632.59     21.62 o
 -22   6  10      146.18      139.23     12.30 o
 -20   6  10        7.70       -2.15      9.84 o
 -18   6  10      137.87       76.70     11.46 o
 -16   6  10     1461.78     1398.92     27.67 o
 -14   6  10      342.61      333.75     17.59 o
 -12   6  10      214.31      204.64     11.15 o
 -10   6  10       68.73       94.51      9.58 o
  -8   6  10      942.86      948.39     20.84 o
  -6   6  10      280.67      214.78     10.36 o
  -4   6  10       49.75       60.76     13.55 o
  -2   6  10      263.66      265.77     12.71 o
   0   6  10      521.64      510.59     16.96 o
   2   6  10        1.00       -8.08      8.08 o
   4   6  10      832.90      888.17     20.32 o
   6   6  10       47.50       32.96      9.77 o
   8   6  10      387.32      347.92     14.09 o
  10   6  10      556.04      523.43     15.34 o
  12   6  10     2986.75     3045.72     38.43 o
  14   6  10     1714.55     1767.65     30.74 o
  16   6  10       29.68       33.77     10.42 o
  18   6  10        3.94        6.11     10.19 o
  20   6  10       37.40       -1.04     12.47 o
  22   6  10      119.48      118.93     15.30 o
  24   6  10        1.70      -14.17     14.41 o
  26   6  10      165.99      185.97     24.18 o
  28   6  10      293.98      329.54     36.55 o
  30   6  10      124.70       85.72     24.10 o
  32   6  10       45.48       31.54     27.06 o
  34   6  10        4.25      -22.37     22.37 o
  36   6  10      180.79      163.97     32.75 o
 -41   7  10      328.97      511.58     78.12 o
 -39   7  10      209.52      248.38     25.79 o
 -37   7  10       89.96       89.11     21.09 o
 -35   7  10        0.78        2.40     18.36 o
 -33   7  10        1.18      -17.35     17.35 o
 -31   7  10       68.14       60.96     18.06 o
 -29   7  10       13.92       11.60     17.27 o
 -27   7  10      335.92      350.69     22.88 o
 -25   7  10       39.11       17.17     14.69 o
 -23   7  10       16.89       -4.62     13.65 o
 -21   7  10       35.14       -2.30     11.30 o
 -19   7  10      565.71      494.56     26.14 o
 -17   7  10        5.85       -9.33     11.22 o
 -15   7  10        9.56       -4.98     10.06 o
 -13   7  10      237.84      207.54     12.51 o
 -11   7  10       50.36       56.09      9.51 o
  -9   7  10     1790.81     1737.17     31.33 o
  -7   7  10      834.16      807.46     18.57 o
  -5   7  10      550.47      452.58     20.22 o
  -3   7  10       47.32       -8.67      8.67 o
  -1   7  10      352.33      364.67     17.12 o
   1   7  10        4.77       -0.07     17.07 o
   3   7  10      633.06      545.71     17.49 o
   5   7  10       27.89       10.25      9.60 o
   7   7  10      331.13      358.16     15.61 o
   9   7  10      285.11      298.88     19.92 o
  11   7  10      130.43      167.85     13.80 o
  13   7  10      260.93      290.67     19.40 o
  15   7  10      275.59      300.31     16.67 o
  17   7  10      922.71     1030.05     28.65 o
  19   7  10      177.31      147.66     18.01 o
  21   7  10        2.29       -4.95     15.71 o
  23   7  10      355.99      392.15     24.05 o
  25   7  10      101.49      104.93     19.29 o
  27   7  10      107.86      134.19     21.05 o
  29   7  10      115.75      129.33     25.12 o
  31   7  10      111.96      108.60     26.51 o
 -36   8  10       38.89       20.40     20.01 o
 -34   8  10       73.26       60.03     19.96 o
 -32   8  10       54.80       -8.82     17.77 o
 -30   8  10       33.76       79.83     19.39 o
 -28   8  10       22.06        6.06     16.93 o
 -26   8  10      321.94      308.99     25.61 o
 -24   8  10       73.69       77.75     17.31 o
 -22   8  10       24.71        0.15     14.97 o
 -20   8  10       13.94       23.06     14.64 o
 -18   8  10       99.64      122.37     13.60 o
 -16   8  10      380.47      351.34     16.11 o
 -14   8  10        0.69        1.72     10.54 o
 -12   8  10     1089.97     1225.59     49.05 o
 -10   8  10        2.54       -1.03     15.23 o
  -8   8  10       89.60       56.97     14.31 o
  -6   8  10      102.31       99.88     30.25 o
  -4   8  10       11.11       -3.15     24.47 o
  -2   8  10       65.56       66.71     30.74 o
   0   8  10      114.20      108.01     23.35 o
   2   8  10        4.84      -15.85     15.85 o
   4   8  10       11.54        1.46     12.37 o
   6   8  10      216.46      226.19     15.03 o
   8   8  10      252.12      270.98     15.86 o
  10   8  10      368.24      328.43     17.47 o
  12   8  10      621.19      589.33     21.53 o
  14   8  10        0.37       -4.35     11.92 o
  16   8  10       78.75       44.17     12.91 o
  18   8  10        0.00      -11.13     14.94 o
  20   8  10       11.05      -15.16     15.16 o
  22   8  10       97.56      102.55     28.63 o
  24   8  10       40.95       51.64     32.33 o
  26   8  10      316.08      363.87     27.32 o
  28   8  10        1.76        8.13     38.22 o
 -29   9  10       14.01       14.11     18.00 o
 -27   9  10       67.39       35.06     38.88 o
 -25   9  10       17.14       -3.18     18.78 o
 -23   9  10        0.03      -16.34     19.23 o
 -21   9  10        0.25      -15.80     17.10 o
 -19   9  10       19.31        9.70     16.50 o
 -17   9  10       46.68       39.69     13.08 o
 -15   9  10      212.13      231.13     20.31 o
 -13   9  10       60.53       59.11     12.08 o
 -11   9  10      164.57      182.19     17.82 o
  -9   9  10      418.22      408.20     23.43 o
  -7   9  10       35.00       64.41     36.86 o
  -5   9  10      736.85      899.55     50.72 o
  -3   9  10       84.78      109.41     74.62 o
  -1   9  10      164.93      114.72     33.17 o
   1   9  10        1.52      -18.12     26.99 o
   3   9  10       57.11       85.10     16.28 o
   5   9  10      315.58      322.66     22.13 o
   7   9  10       14.90       19.01     13.11 o
   9   9  10        0.03        7.50     13.66 o
  11   9  10        3.10        2.09     14.08 o
  13   9  10      401.06      412.59     21.81 o
  15   9  10       10.06       14.73     27.32 o
  17   9  10        3.61       -2.73     21.31 o
  19   9  10      112.11      122.43     31.40 o
  21   9  10       84.69       50.81     21.77 o
 -20  10  10       21.71       20.74     42.70 o
 -18  10  10        2.11       -4.93     16.40 o
 -16  10  10        0.90       -1.15     15.95 o
 -14  10  10       18.10       -5.26     15.54 o
 -12  10  10        6.20        3.34     15.13 o
 -10  10  10       34.59       61.26     17.39 o
  -8  10  10      114.99      114.27     32.61 o
  -6  10  10        7.84       28.63     43.10 o
  -4  10  10       57.96       94.88     34.50 o
  -2  10  10       10.96        8.71     43.10 o
   0  10  10       15.35      -24.30     24.30 o
   2  10  10       46.21       31.42     26.39 o
   4  10  10        2.80       14.53     16.36 o
   6  10  10        0.55        0.41     12.54 o
   8  10  10       49.85       33.61     15.91 o
  10  10  10       83.14       79.30     21.58 o
 -51   1  11      742.12      731.98     30.57 o
 -49   1  11      374.41      360.92     15.36 o
 -47   1  11       55.18       33.83     10.77 o
 -45   1  11      866.84      906.26     22.19 o
 -43   1  11     1608.20     1624.96     26.84 o
 -41   1  11      936.43      900.52     21.44 o
 -39   1  11      930.36      895.36     20.83 o
 -37   1  11      155.28      167.27     11.24 o
 -35   1  11     1280.81     1138.78     26.11 o
 -33   1  11     1040.72      850.88     23.14 o
 -31   1  11        9.51       -6.87      6.97 o
 -29   1  11      241.33      193.19      8.76 o
 -27   1  11      481.81      372.71     11.31 o
 -25   1  11     1107.53     1043.14     15.06 o
 -23   1  11       12.35       -4.83      4.83 o
 -21   1  11       70.08       36.25      4.98 o
 -19   1  11        4.71       -0.23      4.11 o
 -17   1  11      428.71      493.12      8.57 o
 -15   1  11     1296.13     1235.36     12.83 o
 -13   1  11       60.95       74.06      4.81 o
 -11   1  11     1151.59     1307.85     13.58 o
  -9   1  11      465.48      476.97      7.91 o
  -7   1  11     1595.65     1645.76     17.41 o
  -5   1  11     2811.39     3142.84     24.07 o
  -3   1  11     2377.53     2451.36     19.53 o
  -1   1  11       44.06       30.37      5.17 o
   1   1  11     3977.22     4306.71     29.80 o
   3   1  11      235.56      228.48      6.22 o
   5   1  11     2098.69     2107.89     17.86 o
   7   1  11      205.63      206.58      6.18 o
   9   1  11      199.36      161.19      6.18 o
  11   1  11     1816.01     1815.05     20.89 o
  13   1  11     8486.58     8314.88     55.45 o
  15   1  11     3335.91     3154.61     28.20 o
  17   1  11      642.72      672.51     16.49 o
  19   1  11     1146.64     1140.34     16.84 o
  21   1  11      611.89      641.23     15.00 o
  23   1  11      127.96      150.11      9.62 o
  25   1  11      250.94      258.47     10.74 o
  27   1  11      321.34      389.23     13.56 o
  29   1  11       28.51       34.81     10.36 o
  31   1  11      135.48      139.65     12.13 o
  33   1  11      268.60      287.38     14.95 o
  35   1  11       49.10       55.21     12.40 o
  37   1  11      128.25      120.55     13.60 o
  39   1  11        1.92      -13.50     13.50 o
  41   1  11        6.13       16.71     23.31 o
  43   1  11      175.49      238.38     21.96 o
 -52   2  11      620.48      629.66     61.48 o
 -50   2  11       48.48       15.73     32.00 o
 -48   2  11      152.65      155.34     29.67 o
 -46   2  11      392.72      412.06     34.45 o
 -44   2  11      324.42      336.78     28.40 o
 -42   2  11      869.16      884.65     33.01 o
 -40   2  11      918.55      891.95     23.81 o
 -38   2  11       81.10       94.95     12.18 o
 -36   2  11       61.80       46.86     10.50 o
 -34   2  11     1716.36     1548.90     27.19 o
 -32   2  11       83.15       50.86     10.66 o
 -30   2  11      187.30      179.07     12.34 o
 -28   2  11      771.00      796.33     18.75 o
 -26   2  11       83.69       93.75      9.17 o
 -24   2  11     3842.23     3562.51     38.28 o
 -22   2  11     2487.53     2637.02     32.17 o
 -20   2  11     3273.38     3575.16     33.47 o
 -18   2  11      653.95      642.99     13.00 o
 -16   2  11     2468.19     2329.30     23.26 o
 -14   2  11     1398.67     1353.17     16.34 o
 -12   2  11      292.25      318.69      8.25 o
 -10   2  11      452.90      484.86     10.19 o
  -8   2  11     2894.05     2837.86     25.98 o
  -6   2  11     2068.32     1978.36     19.85 o
  -4   2  11     5188.51     5658.82     44.40 o
  -2   2  11      355.51      293.01      8.01 o
   0   2  11     1678.89     1667.16     20.50 o
   2   2  11     1083.19      955.60     13.26 o
   4   2  11      167.45      141.14      6.65 o
   6   2  11      481.35      456.58      9.54 o
   8   2  11        8.81        1.40      5.13 o
  10   2  11      838.89      902.09     14.21 o
  12   2  11     6237.78     6315.65     59.87 o
  14   2  11     6145.62     6057.60     49.78 o
  16   2  11     2487.48     2526.85     35.90 o
  18   2  11       86.97       57.37      8.10 o
  20   2  11      327.80      257.07     11.71 o
  22   2  11      693.35      730.27     18.80 o
  24   2  11      350.08      333.25     15.08 o
  26   2  11      421.13      477.96     17.54 o
  28   2  11       47.77       47.55     14.12 o
  30   2  11       10.42       -0.24     13.54 o
  32   2  11       27.17       28.24     16.55 o
  34   2  11      117.28      135.75     18.82 o
  36   2  11       18.05       17.87     19.33 o
  38   2  11       15.29        3.37     21.77 o
  40   2  11      269.33      279.92     46.19 o
  42   2  11      103.27      148.31     26.99 o
 -49   3  11        8.17        9.78     23.75 o
 -47   3  11        4.29      -11.16     23.19 o
 -45   3  11       21.97       33.98     21.69 o
 -43   3  11       38.90       50.20     21.44 o
 -41   3  11      260.11      289.54     25.13 o
 -39   3  11       23.33       10.11     14.76 o
 -37   3  11      200.60      195.25     19.62 o
 -35   3  11       82.86       68.18     12.64 o
 -33   3  11      131.98       97.20     12.13 o
 -31   3  11       24.56       29.50     10.08 o
 -29   3  11       15.04       17.52      9.81 o
 -27   3  11        0.99       -5.03      9.14 o
 -25   3  11     4169.04     3823.88     45.30 o
 -23   3  11      235.84      202.71     10.56 o
 -21   3  11        4.39       -1.39      7.26 o
 -19   3  11     3151.33     2987.74     38.51 o
 -17   3  11     2219.84     2027.37     24.59 o
 -15   3  11        4.58       -5.72      5.72 o
 -13   3  11      852.83      745.88     13.72 o
 -11   3  11     4065.15     3731.60     34.74 o
  -9   3  11      677.82      684.78     13.21 o
  -7   3  11        0.41       -4.69      4.69 o
  -5   3  11     1899.53     1987.46     21.38 o
  -3   3  11      212.54      161.58      7.16 o
  -1   3  11       11.52       -4.79      4.79 o
   1   3  11      269.63      267.49     11.18 o
   3   3  11      196.80      142.27      7.24 o
   5   3  11      899.71      866.49     14.54 o
   7   3  11     1382.24     1381.71     18.51 o
   9   3  11     3108.31     3077.16     30.87 o
  11   3  11     2549.83     2653.98     27.48 o
  13   3  11     2497.07     2511.57     25.94 o
  15   3  11     3951.78     4017.01     37.29 o
  17   3  11      148.64      151.67      9.23 o
  19   3  11      195.87      203.99     11.40 o
  21   3  11      452.39      451.26     15.69 o
  23   3  11       38.90       25.36     10.31 o
  25   3  11        3.48       -8.71     10.10 o
  27   3  11       95.91      100.12     16.95 o
  29   3  11      658.56      665.05     26.04 o
  31   3  11       10.05       -1.37     14.36 o
  33   3  11      437.07      501.81     24.15 o
  35   3  11       36.46       48.88     16.87 o
  37   3  11      442.28      409.89     24.25 o
  39   3  11        7.61        5.21     19.23 o
  41   3  11      310.29      322.08     26.04 o
 -48   4  11        0.92       -2.56     26.77 o
 -46   4  11       68.20       69.63     20.40 o
 -44   4  11      107.18      112.17     19.44 o
 -42   4  11     1307.82     1615.27     41.23 o
 -40   4  11       44.22        5.58     16.09 o
 -38   4  11       33.39       48.25     15.80 o
 -36   4  11     1259.40     1327.60     35.55 o
 -34   4  11       64.26       61.55     16.14 o
 -32   4  11      308.07      304.81     16.10 o
 -30   4  11      271.49      235.64     14.62 o
 -28   4  11      848.54      938.93     23.69 o
 -26   4  11        4.32       11.12     10.20 o
 -24   4  11     1080.07     1054.44     22.99 o
 -22   4  11      109.05      152.34     10.66 o
 -20   4  11      458.68      490.30     15.89 o
 -18   4  11        2.53       -6.70      6.70 o
 -16   4  11     1382.79     1247.47     18.77 o
 -14   4  11        7.54       -6.00      6.00 o
 -12   4  11      930.10      959.75     15.94 o
 -10   4  11      483.00      428.69     11.11 o
  -8   4  11       95.98       83.76      8.14 o
  -6   4  11     2607.17     2632.36     35.91 o
  -4   4  11      107.05       87.49      7.34 o
  -2   4  11     1675.02     1701.22     22.07 o
   0   4  11     2074.09     2107.58     24.77 o
   2   4  11      107.04       48.34      7.36 o
   4   4  11      358.09      323.47     10.34 o
   6   4  11     2377.83     2167.34     26.09 o
   8   4  11      693.39      694.89     14.82 o
  10   4  11        0.90       17.99      7.91 o
  12   4  11      148.28      151.95      9.68 o
  14   4  11       20.61       15.40      7.91 o
  16   4  11      179.30      202.00     11.97 o
  18   4  11     1754.08     1753.86     27.75 o
  20   4  11     1156.82     1151.64     26.32 o
  22   4  11        1.40        6.55     12.15 o
  24   4  11      195.08      202.32     15.89 o
  26   4  11       80.38       99.37     14.68 o
  28   4  11      139.94      184.43     16.82 o
  30   4  11      828.93      994.10     31.84 o
  32   4  11       55.77       74.40     17.55 o
  34   4  11       61.41       66.93     17.78 o
  36   4  11       66.87       98.24     19.20 o
  38   4  11      180.87      219.90     22.09 o
 -45   5  11       14.62       52.14     33.35 o
 -43   5  11        1.01      -27.62     27.62 o
 -41   5  11      460.84      498.32     81.80 o
 -39   5  11       67.47       43.20     27.97 o
 -37   5  11        0.18        1.68     28.93 o
 -35   5  11       20.55       12.57     12.73 o
 -33   5  11      339.46      361.97     19.20 o
 -31   5  11       27.45       28.28     13.07 o
 -29   5  11      289.54      322.90     17.43 o
 -27   5  11        3.21       16.15     10.85 o
 -25   5  11       11.74       27.77     13.30 o
 -23   5  11     5419.75     5349.66     70.52 o
 -21   5  11        4.80      -11.11     11.11 o
 -19   5  11        8.32       -7.96      7.96 o
 -17   5  11     1534.11     1578.63     24.63 o
 -15   5  11      851.36      863.76     20.45 o
 -13   5  11      105.89      107.04     10.20 o
 -11   5  11     1381.73     1397.58     24.46 o
  -9   5  11      293.92      392.76     14.51 o
  -7   5  11     1384.90     1305.87     21.40 o
  -5   5  11     2964.88     2928.07     37.40 o
  -3   5  11     1662.80     1547.94     25.79 o
  -1   5  11     1636.18     1541.30     27.67 o
   1   5  11      868.58      820.40     22.43 o
   3   5  11      459.38      446.82     16.51 o
   5   5  11       24.92       -7.01      7.20 o
   7   5  11     1540.98     1455.89     19.73 o
   9   5  11       13.74       21.53      6.90 o
  11   5  11      589.04      609.84     14.87 o
  13   5  11      280.02      295.08     10.63 o
  15   5  11     1378.93     1301.45     20.75 o
  17   5  11      182.03      181.22     11.92 o
  19   5  11        1.89       -8.62      8.62 o
  21   5  11       84.53       57.59     12.35 o
  23   5  11       96.32       91.28     11.73 o
  25   5  11        2.95        5.46     14.17 o
  27   5  11      150.19      220.44     15.11 o
  29   5  11      747.16      754.65     23.41 o
  31   5  11      141.05      149.21     21.77 o
  33   5  11       92.17       64.29     17.58 o
  35   5  11       35.62       54.41     17.86 o
  37   5  11      386.04      482.72     43.82 o
 -44   6  11       71.57       64.66     77.67 o
 -42   6  11      556.29      742.24     65.24 o
 -40   6  11       45.32        5.62     26.13 o
 -38   6  11        1.56      -11.73     23.90 o
 -36   6  11      108.65      139.48     21.64 o
 -34   6  11       88.83       76.69     19.36 o
 -32   6  11       13.28       21.93     17.76 o
 -30   6  11      572.46      580.70     26.70 o
 -28   6  11      154.03      194.34     19.57 o
 -26   6  11      590.87      648.90     25.69 o
 -24   6  11      156.97      155.12     20.43 o
 -22   6  11       56.00       15.91     12.72 o
 -20   6  11     2775.96     2827.58     46.07 o
 -18   6  11       20.23       33.63     10.83 o
 -16   6  11      412.24      449.55     18.41 o
 -14   6  11        2.24        7.75     10.41 o
 -12   6  11        5.38       -5.56     10.08 o
 -10   6  11     1574.79     1784.42     31.25 o
  -8   6  11      110.24       69.48     11.01 o
  -6   6  11     3370.00     3369.69     41.85 o
  -4   6  11       23.99      -14.58     14.58 o
  -2   6  11      212.13      196.32     16.88 o
   0   6  11      513.59      611.66     25.86 o
   2   6  11      329.83      361.39     19.05 o
   4   6  11       24.85       19.27      9.74 o
   6   6  11      452.50      441.07     16.21 o
   8   6  11       32.36       -4.91      9.84 o
  10   6  11       80.70      104.43     10.65 o
  12   6  11       67.42       88.26     12.32 o
  14   6  11     1353.93     1329.18     25.18 o
  16   6  11      307.38      322.52     19.02 o
  18   6  11      621.38      596.84     22.66 o
  20   6  11        8.48       -6.74     13.31 o
  22   6  11        3.82        9.97     14.55 o
  24   6  11        1.33       -1.38     16.51 o
  26   6  11        2.34       26.09     18.17 o
  28   6  11        0.19      -23.95     23.95 o
  30   6  11        0.69       -4.45     22.16 o
  32   6  11       43.46       41.65     27.50 o
  34   6  11       95.32      129.67     31.88 o
 -39   7  11       22.62       50.64     24.68 o
 -37   7  11       10.94       20.78     20.54 o
 -35   7  11        9.03      -12.36     18.41 o
 -33   7  11      634.52      641.49     29.85 o
 -31   7  11        0.45      -17.01     17.01 o
 -29   7  11       21.24        4.88     17.55 o
 -27   7  11       69.60       73.38     17.53 o
 -25   7  11        1.89       -0.82     21.31 o
 -23   7  11      233.32      238.91     24.25 o
 -21   7  11      315.35      310.17     19.62 o
 -19   7  11      164.28      172.44     14.27 o
 -17   7  11        8.26       -8.20     10.45 o
 -15   7  11      183.69      230.54     14.26 o
 -13   7  11      626.79      703.84     22.91 o
 -11   7  11        0.62      -11.97     11.97 o
  -9   7  11      115.44      112.28     13.97 o
  -7   7  11      215.62      229.19     20.02 o
  -5   7  11      653.05      578.50     28.54 o
  -3   7  11       97.18       45.48      9.67 o
  -1   7  11      573.37      574.08     21.94 o
   1   7  11      555.45      489.76     20.71 o
   3   7  11      168.16      139.25     12.87 o
   5   7  11      668.67      647.45     21.31 o
   7   7  11       76.29       94.92     14.15 o
   9   7  11      574.11      569.02     20.85 o
  11   7  11      854.81      932.81     32.95 o
  13   7  11       79.00      125.32     14.89 o
  15   7  11       18.30       20.40     12.88 o
  17   7  11       28.16       15.69     17.76 o
  19   7  11        9.75        0.77     17.09 o
  21   7  11      240.26      268.51     23.62 o
  23   7  11       61.89       69.88     35.41 o
  25   7  11        5.83       19.62     20.97 o
  27   7  11        1.87      -10.66     21.61 o
  29   7  11       23.70       22.64     23.03 o
  31   7  11       17.78       37.00     43.10 o
 -34   8  11       25.90       69.04     20.64 o
 -32   8  11       63.72       61.39     19.72 o
 -30   8  11       10.99      -13.56     17.25 o
 -28   8  11       17.91        0.07     17.31 o
 -26   8  11      448.82      473.66     32.04 o
 -24   8  11      114.95      144.19     20.84 o
 -22   8  11      192.84      272.91     23.73 o
 -20   8  11      253.90      331.57     20.52 o
 -18   8  11      198.44      249.48     21.25 o
 -16   8  11      386.68      474.27     28.64 o
 -14   8  11       13.96       43.10     13.01 o
 -12   8  11      383.41      385.39     24.87 o
 -10   8  11      381.95      451.02     24.00 o
  -8   8  11       22.22      -12.88     13.99 o
  -6   8  11        5.97       -8.53     12.58 o
  -4   8  11      812.47      837.95     22.01 o
  -2   8  11      301.29      316.55     18.29 o
   0   8  11        0.75      -14.99     14.99 o
   2   8  11        4.57       13.17     12.10 o
   4   8  11      195.53      138.74     15.04 o
   6   8  11       44.45       34.35     14.22 o
   8   8  11        0.16       -9.35     14.25 o
  10   8  11       46.17       10.60     12.27 o
  12   8  11       78.16       93.01     19.65 o
  14   8  11      601.36      546.98     23.26 o
  16   8  11       13.27       24.78     16.29 o
  18   8  11        4.19       17.07     16.99 o
  20   8  11        1.30      -11.44     23.34 o
  22   8  11      159.74      198.28     25.24 o
  24   8  11       76.34       99.05     23.53 o
  26   8  11      128.14      123.62     47.58 o
 -27   9  11       99.21       76.56     22.01 o
 -25   9  11       16.78      -18.43     18.43 o
 -23   9  11        2.65       -2.57     18.62 o
 -21   9  11      665.41      736.91     51.08 o
 -19   9  11       51.37       68.47     18.63 o
 -17   9  11      176.57      190.61     20.61 o
 -15   9  11       31.57       22.26     12.79 o
 -13   9  11      160.91      155.76     18.34 o
 -11   9  11       26.78       33.44     12.14 o
  -9   9  11      118.11      145.63     18.34 o
  -7   9  11      141.18      140.12     21.65 o
  -5   9  11       48.34       44.59     21.12 o
  -3   9  11       52.74       -2.60     11.59 o
  -1   9  11        3.18       -5.99     15.37 o
   1   9  11      115.46       98.55     13.60 o
   3   9  11        4.99        3.20     31.59 o
   5   9  11      855.46      896.58     57.10 o
   7   9  11       10.59       36.45     18.81 o
   9   9  11      544.08      509.67     24.87 o
  11   9  11        4.26       10.56     15.99 o
  13   9  11      124.82      120.71     18.85 o
  15   9  11       74.34       83.55     23.16 o
  17   9  11       12.06       24.84     24.46 o
  19   9  11       13.11      -27.65     27.65 o
 -16  10  11      189.62      202.79     21.37 o
 -14  10  11      234.44      313.86     22.91 o
 -12  10  11      201.21      177.76     21.03 o
 -10  10  11      293.87      340.90     22.27 o
  -8  10  11        0.73      -14.55     14.55 o
  -6  10  11        3.48       39.34     35.05 o
  -4  10  11      120.86      136.00     37.89 o
  -2  10  11       36.59       94.87     29.31 o
   0  10  11       28.86       47.74     28.41 o
   2  10  11       70.03       66.58     19.05 o
   4  10  11       14.84       30.84     14.26 o
   6  10  11      325.96      346.41     20.93 o
 -52   0  12       85.27       62.66     29.28 o
 -50   0  12      257.90      231.68     33.27 o
 -48   0  12        0.11      -16.52     23.80 o
 -46   0  12      491.03      605.10     39.32 o
 -44   0  12      132.76      158.69     28.17 o
 -42   0  12        2.30      -11.94     11.94 o
 -40   0  12      896.90      951.72     30.34 o
 -38   0  12      447.85      359.54     18.47 o
 -36   0  12       29.00        6.40     11.46 o
 -34   0  12      978.08      936.83     26.62 o
 -32   0  12      323.19      279.90     15.82 o
 -30   0  12       10.06       10.41     10.14 o
 -28   0  12     1352.63     1356.49     27.20 o
 -26   0  12     8099.25     8368.83     95.24 o
 -24   0  12      195.52      322.82     14.84 o
 -22   0  12     8493.39     8272.58    104.74 o
 -20   0  12     5020.34     5008.32     61.09 o
 -18   0  12      242.65      203.72     14.62 o
 -16   0  12      199.40      160.83      8.66 o
 -14   0  12     8422.14     8306.28     80.84 o
 -12   0  12    12767.84    13825.47    133.82 o
 -10   0  12      645.48      698.19     15.81 o
  -8   0  12     1060.29     1013.86     15.17 o
  -6   0  12     6810.39     6744.09     58.17 o
  -4   0  12      870.77      925.36     18.15 o
  -2   0  12     1651.84     1502.13     23.69 o
   0   0  12     3906.75     3957.17     41.51 o
   2   0  12     3293.68     3168.64     38.94 o
   4   0  12     1119.91     1261.96     19.29 o
   6   0  12       68.90       80.09      7.60 o
   8   0  12      439.77      465.84     13.46 o
  10   0  12        0.27        3.68      6.71 o
  12   0  12      479.17      500.45     21.12 o
  14   0  12     6923.86     7063.89     77.65 o
  16   0  12     5951.40     5980.40    109.74 o
  18   0  12      840.99      759.09     21.01 o
  20   0  12       93.79       99.09     14.33 o
  22   0  12      366.87      312.79     17.27 o
  24   0  12      131.26       94.66     16.17 o
  26   0  12        1.09       -6.47     14.85 o
  28   0  12       37.35       18.70     17.10 o
  30   0  12       26.31        4.87     17.33 o
  32   0  12      301.41      302.00     26.34 o
  34   0  12       66.19       44.76     19.45 o
  36   0  12       91.91       54.56     21.47 o
  38   0  12      462.01      456.11     36.65 o
  40   0  12       27.48       -6.19     25.67 o
  42   0  12       50.52       48.66     29.49 o
 -51   1  12        6.93       -8.32     18.39 o
 -49   1  12        2.06        6.70     16.77 o
 -47   1  12      104.38      156.69     13.23 o
 -45   1  12        4.33       -8.90      8.90 o
 -43   1  12      117.57      100.10     10.38 o
 -41   1  12       28.58       27.56     10.09 o
 -39   1  12       10.32       -1.91      9.00 o
 -37   1  12        4.21       -8.19      8.19 o
 -35   1  12        7.54       -3.06      8.56 o
 -33   1  12     2391.46     2274.36     28.77 o
 -31   1  12       14.17        5.82      6.82 o
 -29   1  12     2748.06     2655.93     29.17 o
 -27   1  12       20.44       15.29      6.43 o
 -25   1  12      273.22      274.73      8.75 o
 -23   1  12      484.99      407.68      9.61 o
 -21   1  12     1908.93     1797.42     20.09 o
 -19   1  12      279.09      289.31      7.31 o
 -17   1  12      528.08      547.01      9.25 o
 -15   1  12      575.01      561.05      9.84 o
 -13   1  12      219.66      220.74      6.40 o
 -11   1  12      657.82      690.45     10.13 o
  -9   1  12     8386.43     9174.21     60.63 o
  -7   1  12     2840.27     2893.92     25.37 o
  -5   1  12     8902.33     9859.27     63.12 o
  -3   1  12      852.76      758.70     10.47 o
  -1   1  12       56.45       23.61      7.26 o
   1   1  12      278.39      250.78      6.58 o
   3   1  12     2520.32     2632.91     21.73 o
   5   1  12      194.65      181.21      6.54 o
   7   1  12     2445.69     2438.73     21.69 o
   9   1  12     3136.79     3119.24     25.82 o
  11   1  12       11.66       24.84      5.05 o
  13   1  12     4572.33     4683.65     37.38 o
  15   1  12      791.70      844.42     14.96 o
  17   1  12      921.21     1026.56     16.96 o
  19   1  12      442.16      375.56     14.32 o
  21   1  12      355.23      358.99     12.47 o
  23   1  12        3.25       -8.50      8.50 o
  25   1  12      138.66      122.50     11.42 o
  27   1  12      303.86      286.59     14.57 o
  29   1  12       91.09      116.02     13.74 o
  31   1  12       19.16       20.52     12.27 o
  33   1  12       22.40      -11.84     11.84 o
  35   1  12        1.87      -13.61     13.61 o
  37   1  12       78.28       10.84     14.85 o
  39   1  12       39.32       46.18     17.38 o
  41   1  12       73.46      110.81     22.22 o
 -50   2  12       36.38       28.28     36.38 o
 -48   2  12        0.34      -27.17     27.17 o
 -46   2  12      523.50      520.72     61.28 o
 -44   2  12     1025.61     1055.69     47.33 o
 -42   2  12      171.45      224.02     25.31 o
 -40   2  12       94.19       78.81     17.39 o
 -38   2  12     1013.30      974.93     30.88 o
 -36   2  12      713.01      615.36     24.25 o
 -34   2  12       10.81       -1.06     12.22 o
 -32   2  12       40.40       -1.89     11.50 o
 -30   2  12     1175.97      987.98     23.32 o
 -28   2  12       45.90       30.20     10.13 o
 -26   2  12     2051.45     1947.18     29.97 o
 -24   2  12      610.10      525.96     14.33 o
 -22   2  12     1368.73     1285.81     19.41 o
 -20   2  12     1591.64     1468.56     19.57 o
 -18   2  12     3683.01     3702.24     34.04 o
 -16   2  12      379.82      287.99     11.58 o
 -14   2  12      450.16      420.06      9.98 o
 -12   2  12      196.79      160.77      7.60 o
 -10   2  12       46.03       24.57      6.05 o
  -8   2  12     2757.94     2640.71     32.57 o
  -6   2  12       49.36       34.27      6.60 o
  -4   2  12     9019.17     9158.40     69.87 o
  -2   2  12     4999.62     5120.28     41.37 o
   0   2  12      582.66      463.96     11.32 o
   2   2  12      202.70      204.14      7.62 o
   4   2  12       27.44       -1.49      5.16 o
   6   2  12      912.12      876.98     13.18 o
   8   2  12       33.11       22.69      5.93 o
  10   2  12     3181.87     3135.82     46.75 o
  12   2  12        5.60       42.09      7.78 o
  14   2  12     4069.98     3992.46     35.32 o
  16   2  12      879.00     1019.82     17.99 o
  18   2  12        1.18       -8.29      8.29 o
  20   2  12      106.86       99.69     11.56 o
  22   2  12      164.09      126.01     13.54 o
  24   2  12       55.49       32.44     12.18 o
  26   2  12       49.88       25.78     12.61 o
  28   2  12       76.80       50.11     16.01 o
  30   2  12       27.55       28.33     15.75 o
  32   2  12        9.70      -15.43     15.43 o
  34   2  12       39.46       38.92     23.39 o
  36   2  12       62.38       39.99     24.08 o
  38   2  12       71.69      100.94     26.50 o
  40   2  12        2.63      -19.43     35.16 o
 -49   3  12        6.11        2.55     20.23 o
 -47   3  12       32.60       11.70     20.15 o
 -45   3  12      311.70      305.18     29.95 o
 -43   3  12      658.21      707.80     38.86 o
 -41   3  12        0.30       -5.44     16.80 o
 -39   3  12        0.37        4.83     15.26 o
 -37   3  12        0.44      -12.57     12.57 o
 -35   3  12       59.57       58.04     12.75 o
 -33   3  12       31.68       20.37     12.01 o
 -31   3  12      954.58      883.84     22.07 o
 -29   3  12       11.45        4.48      9.98 o
 -27   3  12      126.30      188.46     13.54 o
 -25   3  12     1084.24      992.23     21.89 o
 -23   3  12        0.75        6.58     10.10 o
 -21   3  12     5556.61     5546.73     56.62 o
 -19   3  12     1171.55     1043.76     19.15 o
 -17   3  12     1156.21     1023.20     16.76 o
 -15   3  12      436.29      360.93     10.43 o
 -13   3  12     1097.29     1125.20     17.08 o
 -11   3  12     1357.35     1304.26     17.50 o
  -9   3  12      111.41      141.39      7.42 o
  -7   3  12        2.51       -5.97      5.97 o
  -5   3  12     5546.08     5840.72     49.78 o
  -3   3  12     3981.37     4019.73     35.71 o
  -1   3  12      389.41      296.60      9.11 o
   1   3  12      408.73      376.68      9.96 o
   3   3  12       28.78       20.61      6.41 o
   5   3  12      729.54      711.57     14.31 o
   7   3  12     1338.21     1463.23     20.02 o
   9   3  12     3986.52     3920.25     39.29 o
  11   3  12      663.83      650.34     15.32 o
  13   3  12       51.89       15.45      8.32 o
  15   3  12      182.71      228.96     10.14 o
  17   3  12        1.04       -7.20      7.20 o
  19   3  12      128.69      125.13     11.13 o
  21   3  12        2.45       -3.01      9.63 o
  23   3  12       26.88       21.35     11.07 o
  25   3  12      331.32      302.90     17.45 o
  27   3  12       54.98       19.11     14.61 o
  29   3  12       29.53       59.54     15.76 o
  31   3  12        3.59        7.93     15.50 o
  33   3  12        2.49       -4.57     15.98 o
  35   3  12       93.84       76.38     18.52 o
  37   3  12      423.77      528.40     28.78 o
  39   3  12       67.97       98.14     32.67 o
 -48   4  12       54.00       36.50     21.12 o
 -46   4  12       11.23        6.02     20.10 o
 -44   4  12      156.45      178.74     21.44 o
 -42   4  12       62.47       32.27     18.50 o
 -40   4  12      603.10      627.42     27.72 o
 -38   4  12      106.74       88.25     17.34 o
 -36   4  12      338.89      380.88     22.79 o
 -34   4  12     1274.52     1322.20     32.51 o
 -32   4  12      508.23      486.08     19.89 o
 -30   4  12      134.26      143.10     14.10 o
 -28   4  12      145.17      182.54     13.92 o
 -26   4  12        0.52        1.20     10.39 o
 -24   4  12      135.77      145.12     12.64 o
 -22   4  12      932.28      936.30     22.86 o
 -20   4  12     1047.86      989.15     20.57 o
 -18   4  12      269.03      262.45     11.58 o
 -16   4  12        2.81       -5.22      7.07 o
 -14   4  12       48.00       35.31      7.48 o
 -12   4  12       98.15       86.52      7.66 o
 -10   4  12        3.91       -6.08      6.19 o
  -8   4  12        3.76       15.73      6.69 o
  -6   4  12      272.03      319.11     10.20 o
  -4   4  12      302.48      354.78     10.45 o
  -2   4  12        8.14       11.62      6.96 o
   0   4  12      436.86      383.25     10.83 o
   2   4  12       90.61       64.66      8.00 o
   4   4  12       10.53       -7.37      7.37 o
   6   4  12      441.74      342.60     12.55 o
   8   4  12      554.44      449.57     14.07 o
  10   4  12      278.49      215.33     11.04 o
  12   4  12        6.11       -8.06      8.16 o
  14   4  12       39.72       26.16      8.44 o
  16   4  12      145.04      195.40     11.77 o
  18   4  12     1198.66     1133.33     23.92 o
  20   4  12       25.38        8.25     10.67 o
  22   4  12       50.94       64.40     12.75 o
  24   4  12       50.18       24.86     13.14 o
  26   4  12      243.42      288.18     19.83 o
  28   4  12        9.60       -0.50     15.12 o
  30   4  12      129.64      132.04     18.86 o
  32   4  12      291.33      368.46     23.21 o
  34   4  12       47.72       57.96     18.38 o
  36   4  12      145.14      150.23     21.06 o
  38   4  12       72.19       95.78     24.62 o
 -45   5  12      200.23      254.27     46.80 o
 -43   5  12     1202.83     1327.38     64.25 o
 -41   5  12        5.80       38.57     31.93 o
 -39   5  12      307.08      284.48     21.79 o
 -37   5  12      229.10      185.41     20.75 o
 -35   5  12        0.23      -12.39     12.39 o
 -33   5  12      365.06      365.59     16.98 o
 -31   5  12      239.46      213.12     14.76 o
 -29   5  12       19.37       25.07     11.83 o
 -27   5  12      397.50      339.91     15.19 o
 -25   5  12      248.34      184.22     11.97 o
 -23   5  12       91.27       93.76     10.73 o
 -21   5  12      291.80      221.80     12.12 o
 -19   5  12      157.30      178.99     10.60 o
 -17   5  12     1045.77     1095.81     19.51 o
 -15   5  12      148.01       86.66      8.76 o
 -13   5  12     1741.56     1664.15     25.45 o
 -11   5  12        4.49       -7.02      7.02 o
  -9   5  12      164.11      173.61      9.12 o
  -7   5  12      513.86      495.17     13.79 o
  -5   5  12      235.44      269.93     11.02 o
  -3   5  12     1744.11     1763.91     32.59 o
  -1   5  12       46.17       50.69      8.19 o
   1   5  12     2045.03     1975.10     29.32 o
   3   5  12      152.08      124.20      9.50 o
   5   5  12      412.53      321.65     12.25 o
   7   5  12       27.83       -7.39      7.39 o
   9   5  12      178.91      131.55      9.40 o
  11   5  12      160.47      146.67     10.50 o
  13   5  12      210.21      187.69     10.73 o
  15   5  12      258.79      249.44     11.76 o
  17   5  12      251.93      249.06     12.75 o
  19   5  12        0.62       -2.60      9.96 o
  21   5  12        4.21      -10.01     10.01 o
  23   5  12       70.91       96.11     12.21 o
  25   5  12       10.54        3.21     11.73 o
  27   5  12       64.91      105.85     15.30 o
  29   5  12        4.26       17.08     15.34 o
  31   5  12        0.72      -13.70     13.70 o
  33   5  12        0.30       -2.91     15.47 o
  35   5  12        6.77        5.46     19.02 o
 -42   6  12      336.64      431.85     43.32 o
 -40   6  12      194.08      268.56     35.85 o
 -38   6  12       62.35       78.12     27.69 o
 -36   6  12        0.02       50.64     25.72 o
 -34   6  12      133.55      176.15     27.31 o
 -32   6  12      251.01      271.96     35.72 o
 -30   6  12       85.83       63.55     22.61 o
 -28   6  12       80.66       49.52     19.64 o
 -26   6  12     1136.64     1231.21     44.69 o
 -24   6  12       97.89      112.97     18.31 o
 -22   6  12        9.56      -12.90     13.98 o
 -20   6  12      196.86      249.79     25.57 o
 -18   6  12        1.60      -10.54     10.54 o
 -16   6  12     1185.42     1249.21     29.39 o
 -14   6  12       13.61      -10.52     14.21 o
 -12   6  12      880.25      779.85     23.31 o
 -10   6  12       75.98       67.43     16.18 o
  -8   6  12      374.26      349.03     15.78 o
  -6   6  12      150.13       96.47     12.42 o
  -4   6  12     2016.85     1910.16     30.04 o
  -2   6  12      773.97      651.48     24.63 o
   0   6  12       81.14       96.39     12.20 o
   2   6  12      859.17      835.03     22.23 o
   4   6  12       39.72       17.35     10.72 o
   6   6  12       93.14      109.67     12.57 o
   8   6  12      175.32      174.15     11.52 o
  10   6  12      104.33      130.72     11.59 o
  12   6  12        0.14      -10.11     10.11 o
  14   6  12        7.93        9.83     10.53 o
  16   6  12      111.57      103.27     13.77 o
  18   6  12       78.15       93.93     14.88 o
  20   6  12      300.13      324.15     20.64 o
  22   6  12        3.06       11.05     16.88 o
  24   6  12      290.51      293.71     24.05 o
  26   6  12       42.97       61.50     25.47 o
  28   6  12       64.13       14.25     35.27 o
  30   6  12      266.95      271.79     34.64 o
  32   6  12        3.86       14.02     28.03 o
 -39   7  12      206.33      248.72     38.92 o
 -37   7  12      355.41      553.84     40.90 o
 -35   7  12      123.97      158.00     28.24 o
 -33   7  12       10.82       18.37     21.26 o
 -31   7  12      104.04      102.50     23.78 o
 -29   7  12      411.56      425.63     29.44 o
 -27   7  12       42.31       34.97     19.45 o
 -25   7  12      512.67      578.66     32.45 o
 -23   7  12        0.17      -16.86     16.86 o
 -21   7  12      132.25      134.78     22.22 o
 -19   7  12       16.82      -16.29     16.29 o
 -17   7  12       10.14      -12.12     12.12 o
 -15   7  12      267.90      256.72     21.49 o
 -13   7  12      635.77      587.58     27.86 o
 -11   7  12      168.70      158.54     15.12 o
  -9   7  12       97.61      113.41     17.16 o
  -7   7  12     1008.84      940.85     25.41 o
  -5   7  12      299.07      282.24     24.93 o
  -3   7  12       17.68       14.01     10.64 o
  -1   7  12        0.24        2.39     11.45 o
   1   7  12      101.39      104.64     18.84 o
   3   7  12       31.07       25.28     13.58 o
   5   7  12        2.26      -11.13     11.13 o
   7   7  12       85.19       56.23     12.71 o
   9   7  12       76.84      102.29     13.91 o
  11   7  12        0.43      -12.27     12.27 o
  13   7  12       44.74       49.05     14.26 o
  15   7  12        0.52       -1.11     16.58 o
  17   7  12        8.13       35.26     18.72 o
  19   7  12      390.58      485.47     41.56 o
  21   7  12      242.55      310.66     33.75 o
  23   7  12      274.72      330.35     33.68 o
  25   7  12      130.09      226.28     27.61 o
  27   7  12      158.87      254.00     32.28 o
  29   7  12      117.04      152.90     50.42 o
 -34   8  12        0.61       74.01     48.39 o
 -32   8  12        5.67       10.59     22.61 o
 -30   8  12       62.60       80.39     19.59 o
 -28   8  12       81.79       83.34     19.07 o
 -26   8  12      352.28      397.95     25.15 o
 -24   8  12        0.22       -0.69     16.96 o
 -22   8  12      428.50      455.21     24.07 o
 -20   8  12        5.58        2.36     18.17 o
 -18   8  12      352.27      430.45     40.28 o
 -16   8  12        1.31       11.62     17.12 o
 -14   8  12       61.93       59.11     18.81 o
 -12   8  12      193.32      156.71     18.60 o
 -10   8  12       98.01       80.84     34.19 o
  -8   8  12       31.91       24.11     16.16 o
  -6   8  12       29.01       23.96     11.75 o
  -4   8  12       57.66      103.30     12.88 o
  -2   8  12     1033.34     1088.65     64.24 o
   0   8  12      144.91      127.11     18.36 o
   2   8  12      406.69      340.88     35.77 o
   4   8  12     1023.90     1087.95     40.20 o
   6   8  12        3.59        6.32     16.53 o
   8   8  12       61.70       64.08     13.33 o
  10   8  12        8.46      -12.38     12.38 o
  12   8  12      116.61       99.60     14.48 o
  14   8  12        0.03        4.64     15.66 o
  16   8  12        0.24      -16.75     16.75 o
  18   8  12        8.55       29.11     20.62 o
  20   8  12       79.93       56.35     22.87 o
  22   8  12      156.11      100.99     23.99 o
 -27   9  12        0.07      -37.82     41.48 o
 -25   9  12       11.54        1.24     19.99 o
 -23   9  12        5.25      -17.23     19.13 o
 -21   9  12        1.91        7.06     18.59 o
 -19   9  12      202.72      202.73     29.71 o
 -17   9  12       16.80      -14.61     22.92 o
 -15   9  12        7.99      -10.14     23.35 o
 -13   9  12       19.73       25.76     16.58 o
 -11   9  12      328.20      383.77     29.63 o
  -9   9  12        0.00      -14.32     14.32 o
  -7   9  12       19.09       23.59     15.71 o
  -5   9  12      188.37      190.81     16.57 o
  -3   9  12        7.71       -4.95     13.25 o
  -1   9  12      102.14       91.58     15.23 o
   1   9  12       91.93       80.60     15.07 o
   3   9  12       85.82      108.48     16.32 o
   5   9  12      312.27      322.74     21.09 o
   7   9  12      396.95      399.04     22.71 o
   9   9  12       68.04       89.70     18.55 o
  11   9  12      313.97      363.14     45.14 o
  13   9  12       51.92       33.76     22.28 o
  15   9  12       52.16       46.76     37.00 o
 -12  10  12       71.15       30.09     45.14 o
 -10  10  12        6.64       -1.72     16.15 o
  -8  10  12        1.17      -14.39     24.59 o
  -6  10  12        1.00        6.21     18.62 o
  -4  10  12       14.50        9.29     27.89 o
  -2  10  12        2.00       -4.48     14.16 o
   0  10  12        3.53       -0.23     19.66 o
   2  10  12      105.78       85.80     29.28 o
 -51   1  13      464.43      480.94     25.00 o
 -49   1  13      292.86      282.93     21.54 o
 -47   1  13      214.53      264.66     20.20 o
 -45   1  13      175.84      192.10     18.65 o
 -43   1  13      467.66      548.58     17.60 o
 -41   1  13       14.79        6.49     14.09 o
 -39   1  13       34.57       50.96      9.55 o
 -37   1  13      100.29       78.78      9.71 o
 -35   1  13        4.42       13.32      8.17 o
 -33   1  13        0.14        9.87      7.87 o
 -31   1  13       71.68       47.04      8.10 o
 -29   1  13       10.58       18.41      6.62 o
 -27   1  13      267.31      202.12      8.72 o
 -25   1  13        4.30       12.96      5.96 o
 -23   1  13      314.36      389.21     11.07 o
 -21   1  13      233.71      350.31      8.93 o
 -19   1  13      166.61      208.96      8.14 o
 -17   1  13     1535.78     1399.88     16.82 o
 -15   1  13     1926.21     2090.42     20.40 o
 -13   1  13     1517.74     1591.12     17.09 o
 -11   1  13       17.23       -4.47      4.47 o
  -9   1  13     1490.21     1565.58     17.06 o
  -7   1  13      136.41      160.59      6.77 o
  -5   1  13     4332.43     4530.94     35.65 o
  -3   1  13      786.62      755.23     10.89 o
  -1   1  13     1090.54     1126.61     14.73 o
   1   1  13      120.87      133.26      6.32 o
   3   1  13        0.71       -4.51      4.51 o
   5   1  13     1823.02     1791.06     18.59 o
   7   1  13      306.91      284.30      8.12 o
   9   1  13      108.34       96.13      6.26 o
  11   1  13       53.80       41.82      6.15 o
  13   1  13     2606.56     2567.72     26.29 o
  15   1  13     1652.40     1726.54     21.95 o
  17   1  13      622.28      533.35     13.82 o
  19   1  13       95.03       76.53      9.29 o
  21   1  13      296.80      243.33     12.11 o
  23   1  13       66.58       42.73      9.97 o
  25   1  13       34.49       15.78     10.76 o
  27   1  13       73.11       51.95     11.50 o
  29   1  13        6.14       -0.19     11.10 o
  31   1  13      198.90      191.30     16.90 o
  33   1  13      205.72      221.74     29.91 o
  35   1  13       91.71       71.11     20.74 o
  37   1  13        1.12      -13.48     14.33 o
  39   1  13       97.82      116.40     16.56 o
 -50   2  13       18.97      -30.48     30.48 o
 -48   2  13       60.35      116.51     34.87 o
 -46   2  13       11.71       26.15     30.13 o
 -44   2  13       22.98       57.20     25.45 o
 -42   2  13       91.27      121.77     23.83 o
 -40   2  13      166.22      153.64     23.49 o
 -38   2  13      298.78      341.24     23.64 o
 -36   2  13      527.94      431.77     21.90 o
 -34   2  13      132.60      124.07     15.11 o
 -32   2  13      697.11      685.15     22.66 o
 -30   2  13      220.94      196.67     15.18 o
 -28   2  13     1382.52     1453.47     28.23 o
 -26   2  13      629.37      678.02     18.01 o
 -24   2  13      487.86      512.18     14.87 o
 -22   2  13     7199.08     7128.28     62.80 o
 -20   2  13     1162.11     1267.90     20.75 o
 -18   2  13        2.29       25.59      7.30 o
 -16   2  13     1599.61     1533.35     23.30 o
 -14   2  13     3203.07     3423.06     32.16 o
 -12   2  13      451.33      419.06     10.38 o
 -10   2  13     1747.64     1721.92     20.39 o
  -8   2  13     1036.30     1063.34     16.36 o
  -6   2  13     1164.84     1202.86     16.76 o
  -4   2  13     2568.30     2714.40     32.10 o
  -2   2  13      828.27      955.91     15.25 o
   0   2  13      450.64      408.38      9.73 o
   2   2  13      158.15      197.88      8.34 o
   4   2  13      186.17      189.00      7.63 o
   6   2  13      222.38      148.56      7.39 o
   8   2  13      216.97      228.34      8.65 o
  10   2  13      817.39      836.49     15.85 o
  12   2  13      191.70      225.26     10.90 o
  14   2  13     3379.91     3297.00     37.63 o
  16   2  13      430.09      378.49     13.55 o
  18   2  13      372.89      361.53     15.20 o
  20   2  13      909.97      752.07     21.31 o
  22   2  13      726.69      717.72     22.74 o
  24   2  13       24.55        3.64     12.59 o
  26   2  13        0.19      -13.99     13.99 o
  28   2  13        0.61      -15.09     15.09 o
  30   2  13       15.87       32.13     16.83 o
  32   2  13       90.40       88.70     23.29 o
  34   2  13      155.73      144.78     25.03 o
  36   2  13       66.94       14.35     22.95 o
  38   2  13       40.73       40.44     24.16 o
 -49   3  13        2.46      -20.63     20.63 o
 -47   3  13       15.76       19.76     20.99 o
 -45   3  13        0.05        0.64     19.74 o
 -43   3  13        0.67      -19.55     19.55 o
 -41   3  13        0.01       23.36     18.79 o
 -39   3  13        2.90      -17.35     17.81 o
 -37   3  13      735.86      863.39     29.34 o
 -35   3  13      189.53      215.23     18.10 o
 -33   3  13       18.53        5.03     12.51 o
 -31   3  13      523.99      429.36     17.47 o
 -29   3  13       82.01       98.10     12.72 o
 -27   3  13      230.23      313.11     15.13 o
 -25   3  13       43.64       33.29     10.28 o
 -23   3  13     2817.21     2668.21     36.54 o
 -21   3  13       71.01       63.41     10.78 o
 -19   3  13      586.20      588.63     17.32 o
 -17   3  13      238.54      170.62     11.84 o
 -15   3  13     4156.63     4042.80     41.75 o
 -13   3  13     2848.47     2639.97     28.78 o
 -11   3  13      108.14       80.67      7.53 o
  -9   3  13      618.43      555.92     12.38 o
  -7   3  13      103.83       69.23      7.44 o
  -5   3  13      277.47      316.04     10.38 o
  -3   3  13     1117.31     1118.68     16.96 o
  -1   3  13     1259.37     1210.75     17.57 o
   1   3  13      239.02      268.07      9.60 o
   3   3  13       24.27       -0.91      7.04 o
   5   3  13        6.27       -6.69      7.35 o
   7   3  13      503.96      439.21     12.73 o
   9   3  13     3484.26     3545.47     39.02 o
  11   3  13       62.67       38.59      9.31 o
  13   3  13     1310.12     1255.67     23.21 o
  15   3  13      314.00      358.23     13.43 o
  17   3  13       47.37       37.60      9.64 o
  19   3  13      531.41      505.86     17.80 o
  21   3  13       52.13       57.55     11.77 o
  23   3  13      117.43      118.01     15.96 o
  25   3  13       24.24       16.41     14.26 o
  27   3  13       49.48       18.85     15.21 o
  29   3  13       21.25       -2.57     19.17 o
  31   3  13      221.77      225.79     20.56 o
  33   3  13        8.27       32.58     17.12 o
  35   3  13       30.99       21.86     24.06 o
  37   3  13      143.51      149.93     25.43 o
 -46   4  13        1.37       -7.39     19.58 o
 -44   4  13      100.99      111.48     21.64 o
 -42   4  13      809.62      901.90     33.17 o
 -40   4  13      395.56      429.87     25.42 o
 -38   4  13       87.99       77.01     18.42 o
 -36   4  13      117.82       88.02     16.09 o
 -34   4  13       75.98       66.23     15.05 o
 -32   4  13      105.17       90.36     15.16 o
 -30   4  13       50.93       29.84     12.17 o
 -28   4  13       15.98       -6.57     11.07 o
 -26   4  13       35.55       15.89     11.25 o
 -24   4  13       84.20       70.03     12.51 o
 -22   4  13      223.23      209.47     13.84 o
 -20   4  13     1376.98     1404.35     27.72 o
 -18   4  13       58.18       44.74      9.51 o
 -16   4  13        7.55       -3.83      8.09 o
 -14   4  13      226.37      172.39     10.43 o
 -12   4  13     2332.00     2294.51     30.23 o
 -10   4  13       70.83       68.25      8.04 o
  -8   4  13      161.04      111.47     10.02 o
  -6   4  13     8701.26     8547.24     87.23 o
  -4   4  13     2438.05     2041.54     28.14 o
  -2   4  13       99.32       32.31     10.79 o
   0   4  13      453.68      365.97     13.69 o
   2   4  13        6.82       -7.71      7.71 o
   4   4  13        8.24       -8.64      8.64 o
   6   4  13      244.11      183.06     11.70 o
   8   4  13      142.32       93.13     10.63 o
  10   4  13      172.13      118.98     10.55 o
  12   4  13       79.13       72.02     10.62 o
  14   4  13       91.11      101.90     11.54 o
  16   4  13      561.47      556.63     17.43 o
  18   4  13        5.53        9.28     10.84 o
  20   4  13      193.51      195.09     15.19 o
  22   4  13       22.01       14.65     12.76 o
  24   4  13        6.52        0.04     12.98 o
  26   4  13       13.20        0.85     15.34 o
  28   4  13       53.32      109.09     18.23 o
  30   4  13       18.20       -6.34     16.85 o
  32   4  13       66.98       92.31     19.29 o
  34   4  13      170.04      195.65     25.43 o
  36   4  13       74.89       70.33     23.95 o
 -45   5  13        8.09        4.46     59.17 o
 -43   5  13       21.11        0.89     19.17 o
 -41   5  13      658.82      758.79     34.30 o
 -39   5  13      167.91      189.84     18.32 o
 -37   5  13       12.81       -0.65     14.68 o
 -35   5  13        0.63      -13.66     13.66 o
 -33   5  13     2249.12     2370.20     44.45 o
 -31   5  13       57.48       34.67     17.26 o
 -29   5  13      255.11      241.92     15.65 o
 -27   5  13      422.81      391.20     18.29 o
 -25   5  13       86.40       66.53     11.29 o
 -23   5  13      960.86     1012.91     22.86 o
 -21   5  13      131.37      140.38     12.42 o
 -19   5  13       12.44       -2.62      9.50 o
 -17   5  13     1444.38     1256.37     22.49 o
 -15   5  13      407.86      412.75     15.17 o
 -13   5  13        3.46       -7.68      7.68 o
 -11   5  13       25.13       10.33      7.75 o
  -9   5  13       36.73       25.69      9.20 o
  -7   5  13      213.59      217.01     10.89 o
  -5   5  13       62.15       32.93      9.05 o
  -3   5  13     1568.26     1450.27     22.50 o
  -1   5  13        0.04        3.59      8.39 o
   1   5  13      232.01      333.20     20.10 o
   3   5  13      752.87      706.15     16.73 o
   5   5  13      327.54      328.70     14.23 o
   7   5  13      124.91      155.70     10.49 o
   9   5  13       86.36       57.99      9.45 o
  11   5  13       16.64       10.61      8.92 o
  13   5  13      376.53      431.40     14.83 o
  15   5  13       43.54       30.39     10.48 o
  17   5  13        0.12      -10.01     10.01 o
  19   5  13        0.04       -2.50     10.72 o
  21   5  13      204.39      290.32     15.92 o
  23   5  13      136.60      165.77     14.64 o
  25   5  13      178.00      154.35     16.05 o
  27   5  13      217.93      296.85     19.76 o
  29   5  13       17.81      -14.15     14.15 o
  31   5  13        0.65        7.44     15.53 o
  33   5  13        9.45        6.56     17.36 o
 -40   6  13       72.05       71.05     32.80 o
 -38   6  13       59.31       51.77     33.27 o
 -36   6  13      349.35      455.15     50.48 o
 -34   6  13       99.74      180.97     32.64 o
 -32   6  13       76.60       91.75     24.90 o
 -30   6  13       96.25      173.25     34.92 o
 -28   6  13       16.92      -18.83     18.83 o
 -26   6  13      687.53      814.93     34.11 o
 -24   6  13       46.02       27.60     21.37 o
 -22   6  13       13.30      -15.00     15.00 o
 -20   6  13      109.66      165.21     17.97 o
 -18   6  13      545.67      507.96     23.45 o
 -16   6  13       88.60       87.86     13.40 o
 -14   6  13      415.60      408.08     18.41 o
 -12   6  13      117.52       79.59     12.60 o
 -10   6  13       12.71       -4.14     11.10 o
  -8   6  13      969.99     1073.64     29.49 o
  -6   6  13      129.70      149.86     13.11 o
  -4   6  13      752.36      777.17     26.85 o
  -2   6  13     1169.81     1214.98     26.04 o
   0   6  13     1506.53     1447.88     29.80 o
   2   6  13      429.91      416.19     22.67 o
   4   6  13      422.22      383.46     19.60 o
   6   6  13      271.19      219.64     12.87 o
   8   6  13      180.01      173.53     12.65 o
  10   6  13       56.95       77.05     11.51 o
  12   6  13      406.06      419.82     18.06 o
  14   6  13        7.08        4.95     12.49 o
  16   6  13       99.60      109.77     16.88 o
  18   6  13       31.22       52.94     25.59 o
  20   6  13       52.04       24.74     15.96 o
  22   6  13        0.01      -14.47     18.70 o
  24   6  13       37.11       77.85     25.71 o
  26   6  13        2.53        8.59     24.17 o
  28   6  13       58.10      100.78     29.02 o
  30   6  13        2.76       -2.77     27.14 o
 -37   7  13        2.60        6.18     27.06 o
 -35   7  13      142.38      142.83     29.98 o
 -33   7  13      161.52      143.48     25.55 o
 -31   7  13       74.16       91.99     23.75 o
 -29   7  13      270.59      231.73     25.91 o
 -27   7  13       36.54       29.55     19.69 o
 -25   7  13      216.84      211.00     23.83 o
 -23   7  13      106.03       35.77     18.92 o
 -21   7  13      306.40      309.52     24.76 o
 -19   7  13      499.94      533.18     28.36 o
 -17   7  13        5.63        7.51     16.18 o
 -15   7  13      252.56      232.71     21.22 o
 -13   7  13       36.92       23.17     13.39 o
 -11   7  13      155.73      126.03     14.80 o
  -9   7  13       30.37       49.44     16.16 o
  -7   7  13      123.89      157.96     14.78 o
  -5   7  13     1140.59      967.77     28.08 o
  -3   7  13      106.50      140.94     22.33 o
  -1   7  13        8.02      -13.64     13.64 o
   1   7  13      158.90      124.48     14.77 o
   3   7  13       13.76      -12.64     12.64 o
   5   7  13        0.01        0.12     12.20 o
   7   7  13       22.02       30.13     13.02 o
   9   7  13      110.31      139.38     15.52 o
  11   7  13       25.59       18.26     15.68 o
  13   7  13      175.98      153.06     22.19 o
  15   7  13      238.59      285.23     27.19 o
  17   7  13       43.57       40.15     21.27 o
  19   7  13       15.79       18.49     21.76 o
  21   7  13      137.04      160.42     27.53 o
  23   7  13        3.55       63.94     24.76 o
  25   7  13      114.01      136.18     29.74 o
  27   7  13       84.53       97.60     46.76 o
 -32   8  13      304.03      351.81     30.22 o
 -30   8  13       13.90       11.28     22.29 o
 -28   8  13       17.37      -11.22     20.13 o
 -26   8  13      341.80      362.67     28.48 o
 -24   8  13       64.14      119.39     22.73 o
 -22   8  13        2.72      -18.64     18.64 o
 -20   8  13      134.60      229.32     41.26 o
 -18   8  13      320.93      323.48     25.22 o
 -16   8  13        4.51       17.13     17.66 o
 -14   8  13      104.42       73.51     24.96 o
 -12   8  13      129.41      128.23     18.83 o
 -10   8  13       35.44       -3.31     15.86 o
  -8   8  13        2.78      -19.84     19.84 o
  -6   8  13       46.36       63.82     15.01 o
  -4   8  13       11.65        0.98     15.06 o
  -2   8  13       66.23       39.31     15.92 o
   0   8  13        2.13      -15.16     15.16 o
   2   8  13      398.84      427.82     29.81 o
   4   8  13       62.29       68.84     21.52 o
   6   8  13      147.19      153.74     18.44 o
   8   8  13      187.62      176.53     16.44 o
  10   8  13       99.85      124.30     18.42 o
  12   8  13      252.73      353.55     29.25 o
  14   8  13        6.69       -8.70     18.58 o
  16   8  13       14.50       59.09     21.43 o
  18   8  13       44.08       54.41     22.63 o
  20   8  13        8.70       51.95     36.02 o
 -23   9  13      133.97      177.34     30.43 o
 -21   9  13       87.37       75.89     27.78 o
 -19   9  13       69.73       45.74     26.53 o
 -17   9  13       17.31       23.64     25.48 o
 -15   9  13        6.09       30.45     24.38 o
 -13   9  13      202.44      191.37     29.31 o
 -11   9  13       12.95      -22.48     22.48 o
  -9   9  13        0.02      -15.46     15.46 o
  -7   9  13      125.52       93.78     19.71 o
  -5   9  13      104.78       81.08     21.68 o
  -3   9  13       31.74       27.29     16.43 o
  -1   9  13      223.58      198.38     18.92 o
   1   9  13        0.11      -10.74     15.14 o
   3   9  13       72.58       69.75     16.80 o
   5   9  13       17.01       48.53     17.43 o
   7   9  13      150.03      144.48     19.92 o
   9   9  13       73.02      156.51     27.46 o
  11   9  13       44.73       34.91     22.57 o
  13   9  13       40.71      -11.39     32.94 o
 -50   0  14        3.09       22.60     18.20 o
 -48   0  14     2095.67     2362.72     56.90 o
 -46   0  14      342.91      364.15     24.35 o
 -44   0  14      234.80      242.73     21.60 o
 -42   0  14     1893.60     1924.39     42.63 o
 -40   0  14      193.23      223.93     16.84 o
 -38   0  14      947.18     1003.72     28.66 o
 -36   0  14     2153.50     2170.69     41.26 o
 -34   0  14     1909.87     2026.17     41.01 o
 -32   0  14      641.10      598.26     21.74 o
 -30   0  14     1482.01     1609.02     33.25 o
 -28   0  14     1691.31     1571.32     32.08 o
 -26   0  14      200.41      209.93     13.78 o
 -24   0  14        7.11       31.74     10.89 o
 -22   0  14    12633.47    12697.46    148.23 o
 -20   0  14    28149.22    28606.87    312.81 o
 -18   0  14     2735.63     2770.74     41.30 o
 -16   0  14     1043.27      940.72     21.43 o
 -14   0  14        4.94       46.48      8.45 o
 -12   0  14       59.12       65.77      8.73 o
 -10   0  14     7215.37     7298.71     66.55 o
  -8   0  14     1559.30     1502.19     22.04 o
  -6   0  14       95.13       90.49     10.55 o
  -4   0  14      266.91      325.01     24.87 o
  -2   0  14     5289.32     5568.56     56.26 o
   0   0  14     3564.95     3635.07     40.64 o
   2   0  14      164.98      139.26     10.87 o
   4   0  14       67.91        4.68      8.34 o
   6   0  14       26.43        5.37      8.47 o
   8   0  14     1288.17     1135.20     25.92 o
  10   0  14    13572.01    13424.90    145.74 o
  12   0  14    13416.53    13341.02    145.73 o
  14   0  14        7.15      -12.49     12.49 o
  16   0  14     1083.99     1001.29     29.44 o
  18   0  14       48.57       22.88     13.64 o
  20   0  14      250.32      218.03     17.38 o
  22   0  14      804.51      835.70     27.85 o
  24   0  14       87.69       58.40     23.71 o
  26   0  14      415.37      517.22     35.86 o
  28   0  14      289.70      259.28     20.49 o
  30   0  14      131.01       96.37     17.65 o
  32   0  14        2.15      -15.65     19.42 o
  34   0  14      406.91      342.71     27.68 o
  36   0  14        9.18       11.96     17.85 o
  38   0  14      229.90      217.24     26.19 o
 -49   1  14      284.59      325.30     25.91 o
 -47   1  14      283.01      313.81     21.20 o
 -45   1  14      124.66      128.75     15.85 o
 -43   1  14     1175.98     1211.96     30.74 o
 -41   1  14      512.56      550.62     23.22 o
 -39   1  14        3.39      -11.11     11.11 o
 -37   1  14      162.31      144.50     13.27 o
 -35   1  14       28.13       22.75     10.83 o
 -33   1  14     1146.11     1123.25     23.02 o
 -31   1  14      951.86      886.54     20.25 o
 -29   1  14      219.58      236.05     11.25 o
 -27   1  14      112.09      141.04      9.27 o
 -25   1  14        6.97        4.50      7.42 o
 -23   1  14       23.23       68.03      8.45 o
 -21   1  14     6497.90     6276.19     53.72 o
 -19   1  14     9680.93     9468.62     72.66 o
 -17   1  14      164.34      171.10      8.77 o
 -15   1  14     3488.92     3454.44     30.36 o
 -13   1  14     8217.12     8166.38     57.71 o
 -11   1  14      183.73      227.14      8.24 o
  -9   1  14     1282.97     1229.97     15.34 o
  -7   1  14     1251.09     1256.07     15.44 o
  -5   1  14      828.18      904.91     12.80 o
  -3   1  14     1777.46     1718.05     18.51 o
  -1   1  14        5.46       -2.64      5.89 o
   1   1  14        2.99       -5.00      5.00 o
   3   1  14      590.75      598.56     10.89 o
   5   1  14      699.48      656.37     11.55 o
   7   1  14      669.90      659.44     12.58 o
   9   1  14      686.55      739.00     15.00 o
  11   1  14       13.03       -1.02      7.55 o
  13   1  14       39.95       50.33      8.04 o
  15   1  14      365.24      340.85     11.19 o
  17   1  14       27.40       14.08      7.89 o
  19   1  14       10.92       16.65      8.39 o
  21   1  14      272.40      279.00     11.82 o
  23   1  14      231.58      194.41     12.40 o
  25   1  14        3.74       -9.85     11.78 o
  27   1  14        7.01        9.51     12.01 o
  29   1  14        6.66        8.47     12.60 o
  31   1  14       15.72       13.48     13.35 o
  33   1  14       19.37       -0.92     13.44 o
  35   1  14      230.50      223.66     19.99 o
  37   1  14      432.80      546.12     25.85 o
 -48   2  14       27.97       37.41     32.03 o
 -46   2  14      433.37      395.29     40.63 o
 -44   2  14       27.89       31.85     29.90 o
 -42   2  14       54.73       46.98     25.56 o
 -40   2  14      148.81      176.79     24.30 o
 -38   2  14     1230.67     1293.79     44.65 o
 -36   2  14       83.07       74.39     18.72 o
 -34   2  14      372.25      421.03     21.92 o
 -32   2  14     1486.15     1388.22     31.96 o
 -30   2  14      342.81      329.54     17.65 o
 -28   2  14      674.60      665.94     21.66 o
 -26   2  14      822.21      775.12     22.44 o
 -24   2  14     5507.74     5486.15     57.10 o
 -22   2  14      413.84      410.37     14.06 o
 -20   2  14      960.70      878.19     20.60 o
 -18   2  14     2195.82     2034.21     27.82 o
 -16   2  14     1022.33      869.55     17.79 o
 -14   2  14     8461.46     8238.04     70.00 o
 -12   2  14      150.57       98.83      8.28 o
 -10   2  14        2.05       -6.53      6.53 o
  -8   2  14       21.60       -5.95      6.34 o
  -6   2  14       21.88        6.02      6.48 o
  -4   2  14     2118.06     2101.72     22.85 o
  -2   2  14     1043.10     1024.82     16.59 o
   0   2  14      250.21      157.26      8.38 o
   2   2  14     1587.01     1542.97     23.64 o
   4   2  14       17.45       -6.07      6.64 o
   6   2  14      461.23      391.60     10.99 o
   8   2  14     3552.13     3422.12     36.48 o
  10   2  14      382.26      322.40     12.11 o
  12   2  14      786.21      786.10     18.60 o
  14   2  14       11.32       16.18     10.31 o
  16   2  14      170.66      133.09     12.41 o
  18   2  14     1117.63     1184.23     25.54 o
  20   2  14       20.06        8.81     11.09 o
  22   2  14       40.95      -10.04     11.84 o
  24   2  14       14.15      -14.18     14.18 o
  26   2  14       74.68       75.97     17.79 o
  28   2  14       38.59       14.14     16.84 o
  30   2  14        9.16      -18.60     18.60 o
  32   2  14      471.99      540.09     34.57 o
  34   2  14      131.50       96.11     25.01 o
  36   2  14        8.86       20.77     26.12 o
 -47   3  14      452.84      438.20     29.94 o
 -45   3  14       51.53        2.37     20.94 o
 -43   3  14       18.73       -0.31     19.68 o
 -41   3  14      908.49      879.21     33.65 o
 -39   3  14     1126.97     1212.71     37.81 o
 -37   3  14     3011.28     3082.45     58.68 o
 -35   3  14      588.63      586.81     25.01 o
 -33   3  14      905.66     1009.26     33.62 o
 -31   3  14      851.21      872.78     30.67 o
 -29   3  14      640.59      701.29     24.62 o
 -27   3  14     1290.55     1327.03     32.15 o
 -25   3  14      678.10      626.74     24.72 o
 -23   3  14     2200.06     2213.51     33.25 o
 -21   3  14      817.87      856.56     21.13 o
 -19   3  14     2551.14     2348.84     33.50 o
 -17   3  14      341.24      304.60     13.83 o
 -15   3  14      956.28      893.13     20.68 o
 -13   3  14        0.89       -7.42      7.42 o
 -11   3  14       42.80       -0.76      7.73 o
  -9   3  14     1937.20     1732.11     24.67 o
  -7   3  14      212.35      226.54     10.76 o
  -5   3  14       22.96        1.78      7.75 o
  -3   3  14       40.39       14.87      7.80 o
  -1   3  14     2161.51     2104.25     26.68 o
   1   3  14      308.39      291.70     12.71 o
   3   3  14       73.59       59.56      9.32 o
   5   3  14      400.17      391.03     13.11 o
   7   3  14      197.86      183.85     10.98 o
   9   3  14      911.57      865.92     20.77 o
  11   3  14        0.33       -9.25      9.25 o
  13   3  14       78.56       88.03     12.86 o
  15   3  14      872.94      853.13     22.43 o
  17   3  14       30.48       13.92     11.00 o
  19   3  14       41.53       27.02     12.13 o
  21   3  14        0.24      -11.70     11.70 o
  23   3  14       98.30       82.41     13.97 o
  25   3  14      125.71       78.84     14.79 o
  27   3  14       49.29       30.53     16.46 o
  29   3  14      273.76      215.75     20.75 o
  31   3  14        1.62      -17.46     17.46 o
  33   3  14       33.98       24.35     23.59 o
  35   3  14        5.89       17.16     21.98 o
 -46   4  14      467.89      477.82     33.95 o
 -44   4  14      114.03      211.95     23.55 o
 -42   4  14      232.55      310.01     25.40 o
 -40   4  14      213.04      266.45     23.49 o
 -38   4  14      333.17      405.04     26.55 o
 -36   4  14      293.01      273.12     21.63 o
 -34   4  14        1.81      -14.05     14.18 o
 -32   4  14      470.44      532.33     22.63 o
 -30   4  14      354.62      321.76     19.08 o
 -28   4  14        5.00       25.78     12.46 o
 -26   4  14       81.08       46.40     12.30 o
 -24   4  14      155.66      139.38     13.53 o
 -22   4  14     1466.02     1335.75     28.41 o
 -20   4  14        0.21       27.57     10.84 o
 -18   4  14        8.37       18.07     10.32 o
 -16   4  14        2.27       -9.42      9.42 o
 -14   4  14      160.68      147.46     11.68 o
 -12   4  14       48.60       58.36      9.39 o
 -10   4  14      260.09      256.51     12.09 o
  -8   4  14       91.27      105.80     10.26 o
  -6   4  14      482.98      422.90     15.44 o
  -4   4  14      692.26      665.87     17.88 o
  -2   4  14      654.15      548.85     15.87 o
   0   4  14     1030.12      930.44     21.15 o
   2   4  14     1316.20     1236.72     23.87 o
   4   4  14      482.39      496.00     18.56 o
   6   4  14      145.45      122.58     11.73 o
   8   4  14      238.49      162.68     12.42 o
  10   4  14      200.72      153.22     15.16 o
  12   4  14     1623.72     1657.65     30.18 o
  14   4  14      336.94      374.10     16.47 o
  16   4  14        0.49      -14.31     15.16 o
  18   4  14        5.34      -11.96     11.96 o
  20   4  14       40.34       39.58     13.83 o
  22   4  14        6.76       -9.44     13.42 o
  24   4  14        2.62      -15.72     15.72 o
  26   4  14      480.95      552.41     24.64 o
  28   4  14       60.88       77.78     19.46 o
  30   4  14       50.96       71.01     28.11 o
  32   4  14        0.37        2.99     21.14 o
  34   4  14       20.24       27.96     22.39 o
 -43   5  14        3.13       14.59     21.37 o
 -41   5  14       85.81       55.73     24.64 o
 -39   5  14      394.18      376.57     22.91 o
 -37   5  14       15.36       21.90     16.72 o
 -35   5  14      372.46      399.54     21.58 o
 -33   5  14      817.75      841.45     45.74 o
 -31   5  14        6.05      -12.97     12.97 o
 -29   5  14     1384.70     1327.58     28.50 o
 -27   5  14     1051.87     1094.80     36.13 o
 -25   5  14      101.06      112.01     12.59 o
 -23   5  14     1002.77     1021.80     23.88 o
 -21   5  14      150.38      168.87     13.37 o
 -19   5  14       31.56       16.54     10.25 o
 -17   5  14      132.02      148.39     11.99 o
 -15   5  14        4.63       -9.18      9.18 o
 -13   5  14      447.48      434.09     14.37 o
 -11   5  14       11.31       -6.99      8.36 o
  -9   5  14        6.86        1.73      8.42 o
  -7   5  14      334.18      331.67     13.42 o
  -5   5  14     1397.80     1481.37     25.08 o
  -3   5  14     1642.49     1574.46     26.35 o
  -1   5  14     2471.64     2486.16     37.08 o
   1   5  14       57.99       32.22     10.39 o
   3   5  14      152.05      128.04     11.43 o
   5   5  14      404.75      396.37     13.74 o
   7   5  14      202.76      166.35     11.55 o
   9   5  14       54.12       35.22     10.33 o
  11   5  14      219.61      226.09     14.89 o
  13   5  14       11.33       -0.55     10.25 o
  15   5  14      239.94      268.12     15.24 o
  17   5  14        9.08       10.50     11.66 o
  19   5  14       80.04       51.02     13.13 o
  21   5  14       80.56       73.75     13.87 o
  23   5  14       66.89       38.06     14.32 o
  25   5  14      113.83      150.40     17.05 o
  27   5  14       14.29        6.47     15.31 o
  29   5  14        2.01       -6.58     15.81 o
  31   5  14       10.19        0.43     16.45 o
 -40   6  14      436.53      588.55     97.35 o
 -38   6  14      893.71     1049.23     62.57 o
 -36   6  14      197.44      259.56     37.90 o
 -34   6  14       83.48       68.14     31.04 o
 -32   6  14      291.84      310.30     36.02 o
 -30   6  14      174.62      131.60     27.69 o
 -28   6  14       17.95       16.10     24.38 o
 -26   6  14      305.07      339.77     25.82 o
 -24   6  14       40.42       80.81     20.39 o
 -22   6  14      155.79      145.45     21.23 o
 -20   6  14        0.71      -15.05     15.05 o
 -18   6  14      152.30      177.06     18.76 o
 -16   6  14       14.58       -9.90     14.15 o
 -14   6  14       58.72       41.42     15.48 o
 -12   6  14      319.51      288.61     16.87 o
 -10   6  14      133.83      122.52     14.19 o
  -8   6  14      266.21      213.80     19.41 o
  -6   6  14       42.74       81.93     15.12 o
  -4   6  14      110.31      135.74     13.63 o
  -2   6  14      257.39      274.64     16.72 o
   0   6  14     1074.25     1146.76     27.81 o
   2   6  14      248.15      327.86     14.93 o
   4   6  14      570.51      553.31     19.84 o
   6   6  14       69.50       64.88     11.40 o
   8   6  14      138.50      170.23     13.21 o
  10   6  14       78.63       70.27     12.81 o
  12   6  14       38.14        8.88     13.71 o
  14   6  14       14.44        5.77     14.52 o
  16   6  14       81.12       92.48     17.55 o
  18   6  14      234.33      245.28     21.99 o
  20   6  14      206.55      195.93     23.93 o
  22   6  14        0.25        0.63     23.36 o
  24   6  14       24.32       53.63     29.24 o
  26   6  14        1.22       -9.55     31.48 o
  28   6  14       12.29       -9.77     27.06 o
 -35   7  14       38.16       50.26     28.67 o
 -33   7  14      159.26      189.00     31.17 o
 -31   7  14        2.08      -23.81     23.81 o
 -29   7  14       36.68       29.49     21.15 o
 -27   7  14      119.77       83.50     22.07 o
 -25   7  14        2.86        1.19     19.24 o
 -23   7  14       14.19       11.61     19.09 o
 -21   7  14      102.74      139.58     21.77 o
 -19   7  14      125.92      148.24     21.66 o
 -17   7  14       20.24        6.60     17.46 o
 -15   7  14       69.86       71.25     18.61 o
 -13   7  14        0.62      -17.11     17.11 o
 -11   7  14      129.39      137.36     20.50 o
  -9   7  14      288.55      356.66     19.76 o
  -7   7  14       35.12       24.00     15.00 o
  -5   7  14      248.59      329.29     24.73 o
  -3   7  14     1478.13     1504.29     35.41 o
  -1   7  14        9.61      -13.67     13.67 o
   1   7  14       69.54       16.37     13.90 o
   3   7  14      192.64      206.92     16.88 o
   5   7  14      311.17      393.93     20.33 o
   7   7  14       54.66       49.67     14.47 o
   9   7  14        2.84      -13.24     15.69 o
  11   7  14      344.59      391.60     46.54 o
  13   7  14       13.14       -6.07     18.31 o
  15   7  14       16.64       43.31     22.09 o
  17   7  14        0.60      -14.35     20.39 o
  19   7  14       61.35       77.27     40.55 o
  21   7  14      427.64      497.13     52.76 o
  23   7  14       64.36       57.93     26.01 o
 -30   8  14        1.13      -21.16     21.16 o
 -28   8  14      179.31      181.60     33.52 o
 -26   8  14      237.64      308.15     28.31 o
 -24   8  14        1.93       -7.49     20.19 o
 -22   8  14      284.75      302.59     37.13 o
 -20   8  14        0.29       -1.05     19.08 o
 -18   8  14       17.02       29.34     19.40 o
 -16   8  14        0.21      -23.02     23.02 o
 -14   8  14      143.40      162.25     28.13 o
 -12   8  14        1.23        6.16     28.58 o
 -10   8  14       42.41      -23.28     23.28 o
  -8   8  14      358.27      398.53     43.84 o
  -6   8  14       12.46        3.22     26.98 o
  -4   8  14       76.38       54.33     18.57 o
  -2   8  14      145.94      126.76     18.45 o
   0   8  14      130.57      142.81     18.60 o
   2   8  14        0.05      -15.03     15.03 o
   4   8  14       30.02        6.35     15.67 o
   6   8  14       61.20       56.69     22.92 o
   8   8  14        1.53       13.09     17.49 o
  10   8  14        9.96      -12.99     17.01 o
  12   8  14        0.75       -0.81     16.93 o
  14   8  14       81.92       51.79     21.71 o
  16   8  14       33.44       31.58     21.97 o
  18   8  14        0.07        0.54     21.43 o
 -21   9  14        8.06      -39.44     39.44 o
 -19   9  14       40.52       -4.27     24.64 o
 -17   9  14        0.12      -21.81     25.15 o
 -15   9  14       18.81       42.33     34.16 o
 -13   9  14       28.72      -22.83     22.83 o
 -11   9  14        9.11      -21.33     23.93 o
  -9   9  14        1.11      -18.16     23.98 o
  -7   9  14       13.44      -24.25     25.28 o
  -5   9  14       10.50       13.85     27.19 o
  -3   9  14        0.14       -8.59     18.58 o
  -1   9  14      151.09      203.32     20.24 o
   1   9  14        2.64        9.19     20.76 o
   3   9  14      140.48      172.88     30.11 o
   5   9  14       86.31       81.60     26.40 o
   7   9  14       25.99       58.82     26.42 o
   9   9  14        2.63       28.87     33.35 o
 -49   1  15        4.08      -24.89     28.55 o
 -47   1  15     1211.22     1307.49     32.08 o
 -45   1  15      131.06      108.92     17.36 o
 -43   1  15       12.06       -3.13     12.77 o
 -41   1  15      256.00      199.60     16.05 o
 -39   1  15      320.21      305.99     16.97 o
 -37   1  15      547.76      486.25     18.36 o
 -35   1  15       29.27       11.13     10.51 o
 -33   1  15      182.81      166.51     12.73 o
 -31   1  15       12.44       -5.27      9.13 o
 -29   1  15       37.30       18.04      9.08 o
 -27   1  15      100.14       69.77      9.02 o
 -25   1  15      107.64       98.41      9.17 o
 -23   1  15      128.25      131.52     10.06 o
 -21   1  15     2836.03     2975.38     33.67 o
 -19   1  15      653.74      642.41     14.54 o
 -17   1  15      332.08      263.41     10.55 o
 -15   1  15      879.07      841.75     17.76 o
 -13   1  15     1348.48     1212.23     17.34 o
 -11   1  15      439.73      340.46      9.40 o
  -9   1  15      584.79      545.84     11.21 o
  -7   1  15      125.84       73.65      6.48 o
  -5   1  15        3.24       -5.19      5.19 o
  -3   1  15      125.89       88.24      6.66 o
  -1   1  15       14.33       -5.90      5.90 o
   1   1  15     3931.69     3918.00     35.55 o
   3   1  15        2.37       -6.74      6.74 o
   5   1  15     2398.45     2254.29     26.44 o
   7   1  15        6.76       -7.24      7.24 o
   9   1  15       21.75        4.29      7.67 o
  11   1  15     2827.71     2890.50     33.43 o
  13   1  15      633.74      562.51     14.78 o
  15   1  15      355.88      376.55     12.51 o
  17   1  15      843.53      812.06     17.56 o
  19   1  15     1005.82     1024.54     19.68 o
  21   1  15      565.23      592.28     15.87 o
  23   1  15        2.39       -8.57     10.16 o
  25   1  15      407.33      488.97     17.80 o
  27   1  15      441.45      436.55     19.05 o
  29   1  15      275.50      391.61     22.01 o
  31   1  15      220.68      284.56     19.49 o
  33   1  15      144.80      129.43     25.17 o
  35   1  15       37.99       20.87     26.45 o
 -48   2  15       32.43       13.01     32.46 o
 -46   2  15      324.26      334.66     41.44 o
 -44   2  15       54.79       73.08     32.31 o
 -42   2  15       84.27       98.82     31.38 o
 -40   2  15      209.14      214.37     35.20 o
 -38   2  15       57.97       54.59     22.02 o
 -36   2  15      554.32      545.77     35.62 o
 -34   2  15      205.52      212.46     20.72 o
 -32   2  15       71.03       71.59     15.54 o
 -30   2  15      142.16      125.49     13.95 o
 -28   2  15      156.65      158.34     13.80 o
 -26   2  15      267.65      325.27     16.03 o
 -24   2  15       45.67       35.34     12.13 o
 -22   2  15      140.10      106.46     12.87 o
 -20   2  15      673.35      616.04     19.62 o
 -18   2  15     2957.93     2994.15     37.54 o
 -16   2  15     1431.51     1461.08     23.74 o
 -14   2  15      124.64       95.37      9.72 o
 -12   2  15      162.77      124.33     10.22 o
 -10   2  15     1539.60     1520.38     21.65 o
  -8   2  15      101.89      119.35      8.62 o
  -6   2  15      125.61       90.12      8.63 o
  -4   2  15     5925.23     6346.03     51.24 o
  -2   2  15        2.35       -7.78      7.78 o
   0   2  15      725.39      632.27     16.17 o
   2   2  15     1010.39      950.54     19.27 o
   4   2  15       90.24       49.82      9.26 o
   6   2  15      690.55      677.17     17.09 o
   8   2  15      456.56      437.51     15.07 o
  10   2  15      245.68      234.80     12.23 o
  12   2  15      949.26     1037.04     23.69 o
  14   2  15        8.58       -1.08     10.48 o
  16   2  15      140.55      155.13     13.32 o
  18   2  15      354.63      297.85     16.50 o
  20   2  15     1339.10     1332.09     35.88 o
  22   2  15      203.14      239.40     16.73 o
  24   2  15        4.50        0.64     15.44 o
  26   2  15       12.05      -12.95     16.18 o
  28   2  15        0.12        5.24     18.93 o
  30   2  15       17.66      -13.69     21.38 o
  32   2  15       11.13       -3.26     22.08 o
  34   2  15        9.60       35.05     24.33 o
 -47   3  15       86.15       60.90     43.40 o
 -45   3  15      163.35      123.33     34.28 o
 -43   3  15      112.33       97.22     32.68 o
 -41   3  15       77.86      129.89     22.42 o
 -39   3  15      205.16      166.57     22.73 o
 -37   3  15       39.30       90.93     22.57 o
 -35   3  15       42.01       26.95     21.20 o
 -33   3  15       88.85       74.55     18.73 o
 -31   3  15      668.39      671.28     27.79 o
 -29   3  15      106.50       79.61     17.01 o
 -27   3  15       10.71        8.64     15.19 o
 -25   3  15     1639.98     1579.66     47.97 o
 -23   3  15      138.58      102.51     20.82 o
 -21   3  15      249.50      289.51     16.62 o
 -19   3  15      149.21      164.22     13.86 o
 -17   3  15        9.64       -9.65      9.65 o
 -15   3  15     1789.82     1702.49     28.54 o
 -13   3  15     1531.41     1532.72     25.54 o
 -11   3  15      392.07      346.17     14.76 o
  -9   3  15     1069.79      927.19     19.35 o
  -7   3  15     2297.70     2144.38     30.96 o
  -5   3  15      129.96       81.26     10.28 o
  -3   3  15       54.79       28.54     11.22 o
  -1   3  15     1466.59     1472.33     25.08 o
   1   3  15      203.32      144.87     10.85 o
   3   3  15       58.88       40.65     10.85 o
   5   3  15      282.80      283.74     14.62 o
   7   3  15      521.26      502.94     17.62 o
   9   3  15       34.39       39.29     12.87 o
  11   3  15       84.21       85.96     13.11 o
  13   3  15      154.02      101.87     15.15 o
  15   3  15        1.78      -12.94     13.21 o
  17   3  15      117.84       93.92     13.66 o
  19   3  15      184.81      141.48     15.02 o
  21   3  15        1.13       -9.13     13.07 o
  23   3  15       46.57       22.75     14.44 o
  25   3  15      155.41      121.34     17.51 o
  27   3  15       11.57      -17.03     17.03 o
  29   3  15       11.18        0.80     18.70 o
  31   3  15       35.28       13.65     19.43 o
  33   3  15        9.61       28.87     21.92 o
 -44   4  15       20.45       25.92     24.20 o
 -42   4  15       76.12      101.07     25.86 o
 -40   4  15        1.32        2.13     19.62 o
 -38   4  15      487.02      507.84     26.86 o
 -36   4  15       25.69       27.24     18.47 o
 -34   4  15       60.11       35.00     17.08 o
 -32   4  15      308.35      332.67     20.36 o
 -30   4  15      488.19      486.86     21.89 o
 -28   4  15       26.69       23.76     14.05 o
 -26   4  15        2.84      -12.41     12.41 o
 -24   4  15       38.88       36.46     12.29 o
 -22   4  15        8.33       -6.10     11.25 o
 -20   4  15      162.55      150.04     13.59 o
 -18   4  15       17.20        5.65     11.14 o
 -16   4  15      847.43      820.81     22.14 o
 -14   4  15      315.52      302.18     14.91 o
 -12   4  15        5.54       -9.72      9.75 o
 -10   4  15      332.23      241.23     13.88 o
  -8   4  15     2039.28     2072.64     31.57 o
  -6   4  15      153.77      142.88     12.32 o
  -4   4  15     1609.85     1571.08     28.93 o
  -2   4  15        1.46      -10.15     10.15 o
   0   4  15      809.27      811.51     20.99 o
   2   4  15     2321.02     2260.93     33.72 o
   4   4  15      720.16      690.40     21.55 o
   6   4  15       31.86        0.62     11.78 o
   8   4  15      255.28      271.42     15.88 o
  10   4  15      907.73      853.11     24.63 o
  12   4  15      149.28      170.06     14.11 o
  14   4  15       25.50      -12.07     12.07 o
  16   4  15      170.89      151.09     15.57 o
  18   4  15      187.76      240.39     17.34 o
  20   4  15       17.60       26.89     14.06 o
  22   4  15        1.69       -1.99     14.97 o
  24   4  15      378.03      478.12     28.70 o
  26   4  15      230.34      347.32     25.44 o
  28   4  15       22.55       23.72     21.37 o
  30   4  15      189.33      251.94     30.52 o
  32   4  15        7.60       -5.72     21.66 o
 -41   5  15       15.30      -17.63     17.63 o
 -39   5  15      794.79      912.91     33.53 o
 -37   5  15       70.72      114.60     20.16 o
 -35   5  15      423.92      456.15     24.43 o
 -33   5  15       64.18       22.30     16.18 o
 -31   5  15        4.45       -4.91     13.68 o
 -29   5  15       97.57       89.87     14.94 o
 -27   5  15      140.01      188.25     15.83 o
 -25   5  15       76.63      124.12     13.70 o
 -23   5  15      112.21      170.18     14.07 o
 -21   5  15       96.58      136.34     12.98 o
 -19   5  15      449.10      428.52     18.49 o
 -17   5  15      934.37     1014.75     23.65 o
 -15   5  15       42.40       58.42     11.11 o
 -13   5  15      221.26      273.16     13.78 o
 -11   5  15      482.78      566.92     17.85 o
  -9   5  15        4.44       -6.40      9.79 o
  -7   5  15      455.61      426.99     15.11 o
  -5   5  15       93.33      130.13     12.27 o
  -3   5  15      527.85      675.78     17.76 o
  -1   5  15       90.38       86.08     11.19 o
   1   5  15      598.96      644.03     18.25 o
   3   5  15     1515.49     1526.18     26.80 o
   5   5  15       87.90      104.05     12.36 o
   7   5  15       64.37       58.79     11.62 o
   9   5  15       37.51       27.33     11.29 o
  11   5  15       13.23       -9.64     10.75 o
  13   5  15       46.96       33.07     14.77 o
  15   5  15        0.18      -11.88     11.88 o
  17   5  15       41.37        4.29     12.77 o
  19   5  15       25.69        2.12     14.59 o
  21   5  15      289.54      296.91     19.10 o
  23   5  15      142.39      161.75     17.38 o
  25   5  15       55.63       65.20     16.73 o
  27   5  15        2.92      -15.57     15.57 o
  29   5  15        2.96      -16.26     16.26 o
 -38   6  15       28.43       35.49     33.79 o
 -36   6  15        1.92       31.25     31.76 o
 -34   6  15      102.64      129.22     33.89 o
 -32   6  15      149.26      169.48     32.87 o
 -30   6  15       20.44       59.07     28.58 o
 -28   6  15      759.59      814.80     41.69 o
 -26   6  15        1.28       -0.76     19.01 o
 -24   6  15      255.75      272.52     26.44 o
 -22   6  15      879.83     1003.77     45.77 o
 -20   6  15       16.13       24.62     18.14 o
 -18   6  15       97.58      105.85     15.12 o
 -16   6  15      325.74      341.26     22.61 o
 -14   6  15      139.20      153.41     14.83 o
 -12   6  15        2.23        1.46     11.67 o
 -10   6  15       86.41      104.32     13.07 o
  -8   6  15      244.76      244.46     14.94 o
  -6   6  15      529.16      644.44     25.77 o
  -4   6  15      268.77      191.76     13.41 o
  -2   6  15       34.03       18.38     12.85 o
   0   6  15      534.68      591.16     18.65 o
   2   6  15       37.27       44.97     11.73 o
   4   6  15        5.13       -5.80     11.90 o
   6   6  15       33.72       41.61     13.16 o
   8   6  15      214.42      228.50     16.76 o
  10   6  15       52.39       16.48     14.37 o
  12   6  15        2.38       -6.62     13.53 o
  14   6  15       49.21       16.75     16.21 o
  16   6  15       39.86       42.15     17.85 o
  18   6  15        6.83      -17.18     17.18 o
  20   6  15       11.65       16.68     25.09 o
  22   6  15        0.41      -23.20     23.20 o
  24   6  15        4.81       25.95     26.69 o
  26   6  15       66.30       98.59     39.53 o
 -33   7  15        0.21       -6.45     26.21 o
 -31   7  15       24.65       61.79     27.06 o
 -29   7  15      121.57       75.94     26.03 o
 -27   7  15       88.17       65.63     24.66 o
 -25   7  15      373.27      388.10     28.63 o
 -23   7  15       13.84        8.84     23.25 o
 -21   7  15      172.39      196.88     23.82 o
 -19   7  15       61.49       35.42     19.74 o
 -17   7  15       61.28       79.88     20.06 o
 -15   7  15      105.27      122.14     24.62 o
 -13   7  15       24.96       21.90     18.18 o
 -11   7  15      204.20      270.91     23.45 o
  -9   7  15      415.03      501.74     34.86 o
  -7   7  15        0.57       23.17     17.27 o
  -5   7  15       31.23       29.96     15.33 o
  -3   7  15        7.30       17.86     14.41 o
  -1   7  15      138.43      120.95     16.34 o
   1   7  15      128.91      142.99     16.85 o
   3   7  15       53.62       40.03     15.90 o
   5   7  15       11.52       19.94     17.40 o
   7   7  15        0.35       -8.60     17.12 o
   9   7  15      360.67      401.00     26.83 o
  11   7  15       12.23       -7.33     17.92 o
  13   7  15       14.24       21.50     22.73 o
  15   7  15      153.11      131.98     26.22 o
  17   7  15        6.91       21.45     30.89 o
  19   7  15      181.87      198.58     57.16 o
  21   7  15        4.53        9.88     24.56 o
 -26   8  15        4.23      -16.07     21.07 o
 -24   8  15       14.46       19.04     30.59 o
 -22   8  15      149.34      162.52     24.62 o
 -20   8  15       56.12       53.64     21.20 o
 -18   8  15      147.96      161.85     23.47 o
 -16   8  15       31.85       68.18     29.99 o
 -14   8  15      221.76      286.11     32.03 o
 -12   8  15      537.99      600.84     43.90 o
 -10   8  15        1.52       -5.87     24.22 o
  -8   8  15       84.54      127.85     27.60 o
  -6   8  15        3.52      -19.86     27.13 o
  -4   8  15      119.94      117.01     23.26 o
  -2   8  15       42.45       40.20     17.58 o
   0   8  15      163.38      165.35     21.82 o
   2   8  15       10.31       30.24     23.69 o
   4   8  15        8.38      -22.29     22.29 o
   6   8  15      222.72      271.41     31.56 o
   8   8  15        0.43      -12.20     24.89 o
  10   8  15       77.73       74.95     20.13 o
  12   8  15        0.89      -20.01     20.01 o
  14   8  15        4.81      -19.47     19.47 o
 -17   9  15       78.46       84.58     50.02 o
 -15   9  15        9.71       14.42     26.05 o
 -13   9  15       24.31       23.48     25.53 o
 -11   9  15       36.54       76.68     26.69 o
  -9   9  15      112.77      146.59     33.10 o
  -7   9  15        0.05        3.13     28.77 o
  -5   9  15       30.77       11.70     46.56 o
  -3   9  15       53.96       27.28     22.66 o
  -1   9  15       50.49        9.78     24.92 o
   1   9  15       14.14        7.63     25.01 o
   3   9  15       17.55       -2.03     33.35 o
 -48   0  16      548.30      528.66     24.22 o
 -46   0  16      620.01      712.45     52.74 o
 -44   0  16      257.34      291.85     19.62 o
 -42   0  16       37.98       37.45     14.32 o
 -40   0  16      409.04      489.59     22.90 o
 -38   0  16        3.79        2.04     13.11 o
 -36   0  16      468.99      544.09     21.32 o
 -34   0  16        6.18       14.63     12.26 o
 -32   0  16      167.89      174.70     14.71 o
 -30   0  16      810.38      879.34     25.64 o
 -28   0  16     1438.84     1409.03     30.96 o
 -26   0  16      992.56      976.71     30.52 o
 -24   0  16      233.83      271.07     20.30 o
 -22   0  16      235.18      257.41     14.87 o
 -20   0  16     5847.85     6467.15     83.85 o
 -18   0  16     2691.32     2738.91     44.66 o
 -16   0  16     2002.84     2187.59     38.29 o
 -14   0  16      898.97      882.41     24.48 o
 -12   0  16     3577.61     3614.06     53.14 o
 -10   0  16     2620.41     2638.45     49.43 o
  -8   0  16     5153.18     5643.94     83.91 o
  -6   0  16     2504.67     2785.45     46.11 o
  -4   0  16     1400.81     1363.80     31.29 o
  -2   0  16     1153.45     1321.57     30.00 o
   0   0  16     1832.48     1821.29     35.70 o
   2   0  16     1153.95     1122.82     31.64 o
   4   0  16     4710.16     4318.61     74.58 o
   6   0  16    10541.78    10342.78    139.33 o
   8   0  16     1030.75     1148.51     36.54 o
  10   0  16     4545.21     4178.36     63.48 o
  12   0  16      189.30      126.59     15.61 o
  14   0  16       74.75      102.42     14.76 o
  16   0  16      588.38      573.97     23.16 o
  18   0  16        0.91        0.59     13.28 o
  20   0  16      941.06     1082.01     33.40 o
  22   0  16        8.16        0.70     15.93 o
  24   0  16       72.18       83.59     19.57 o
  26   0  16      122.54      118.73     20.75 o
  28   0  16       34.38       36.35     19.37 o
  30   0  16      302.29      329.95     25.81 o
  32   0  16        3.22       -9.57     27.41 o
  34   0  16      109.69       95.62     27.82 o
 -47   1  16      102.69       56.96     30.11 o
 -45   1  16        0.58      -15.29     15.29 o
 -43   1  16       58.82       28.53     12.50 o
 -41   1  16       57.69       56.24     13.05 o
 -39   1  16       27.91        6.55     11.97 o
 -37   1  16      110.69      126.91     16.12 o
 -35   1  16        8.92       -0.81     10.68 o
 -33   1  16        2.17       12.60     10.30 o
 -31   1  16      107.00       67.05     10.19 o
 -29   1  16      678.38      639.15     17.06 o
 -27   1  16      194.25      152.98     10.06 o
 -25   1  16     1101.16     1062.47     19.83 o
 -23   1  16      148.79      208.84     10.46 o
 -21   1  16     1600.50     1557.89     26.30 o
 -19   1  16      695.85      727.66     16.27 o
 -17   1  16     1287.89     1196.64     19.12 o
 -15   1  16     4244.85     4172.48     42.34 o
 -13   1  16     2507.02     2528.89     29.77 o
 -11   1  16     1180.04     1088.54     20.52 o
  -9   1  16     1648.01     1608.40     22.51 o
  -7   1  16     4573.87     4588.48     48.04 o
  -5   1  16     1519.06     1563.42     24.14 o
  -3   1  16      137.14       64.48     11.94 o
  -1   1  16     2338.06     2168.36     29.12 o
   1   1  16       17.41       -4.65      8.29 o
   3   1  16        1.46       -8.12      8.12 o
   5   1  16       30.81       54.96      8.14 o
   7   1  16       34.27       61.89      9.32 o
   9   1  16        5.11       -7.79      7.79 o
  11   1  16       82.31       63.64      8.64 o
  13   1  16      902.81      893.31     17.71 o
  15   1  16      351.26      407.03     13.76 o
  17   1  16       35.35       53.82     10.84 o
  19   1  16      215.12      212.22     13.29 o
  21   1  16        0.83       22.95     10.82 o
  23   1  16       52.39       43.83     14.92 o
  25   1  16       62.99       98.18     17.04 o
  27   1  16      149.57      171.20     24.02 o
  29   1  16      178.30      203.19     26.54 o
  31   1  16        1.46       11.09     22.22 o
  33   1  16      232.88      231.30     30.68 o
 -46   2  16      286.08      305.13     95.21 o
 -44   2  16       24.42       46.05     32.06 o
 -42   2  16      709.91      702.41     47.80 o
 -40   2  16      178.18      256.25     36.16 o
 -38   2  16      638.25      578.95     44.06 o
 -36   2  16      373.72      417.09     34.27 o
 -34   2  16      548.55      465.96     43.83 o
 -32   2  16      106.56       94.13     16.91 o
 -30   2  16      285.15      259.36     19.11 o
 -28   2  16       52.07       46.89     14.71 o
 -26   2  16      111.72      133.46     15.76 o
 -24   2  16       64.61       35.34     13.02 o
 -22   2  16     1283.83     1264.02     29.47 o
 -20   2  16      619.09      529.55     19.94 o
 -18   2  16      220.94      209.39     14.51 o
 -16   2  16     1259.91     1295.88     27.69 o
 -14   2  16     2522.41     2545.64     46.76 o
 -12   2  16       10.75      -10.33     10.33 o
 -10   2  16      289.70      232.63     15.05 o
  -8   2  16      151.10      123.50     10.78 o
  -6   2  16      469.05      559.56     15.86 o
  -4   2  16     1582.83     1404.45     38.60 o
  -2   2  16       92.38       72.00     11.92 o
   0   2  16        4.70      -10.14     10.14 o
   2   2  16     1726.19     1753.65     31.17 o
   4   2  16     1923.68     1976.78     31.64 o
   6   2  16     1490.82     1401.83     25.44 o
   8   2  16      469.52      403.64     16.05 o
  10   2  16      406.68      405.10     16.47 o
  12   2  16     1830.66     1853.89     33.48 o
  14   2  16       30.27       17.22     12.26 o
  16   2  16      363.66      284.60     16.65 o
  18   2  16      206.85      194.37     15.79 o
  20   2  16       52.98       41.11     14.52 o
  22   2  16       48.43       26.14     17.58 o
  24   2  16       56.79       91.42     20.58 o
  26   2  16     1137.22     1261.71     42.76 o
  28   2  16      777.35      833.41     50.13 o
  30   2  16       71.99      102.22     24.90 o
  32   2  16       52.48       38.89     25.36 o
 -45   3  16       15.60      -18.02     30.98 o
 -43   3  16       57.94        9.93     29.89 o
 -41   3  16       46.67       75.47     31.60 o
 -39   3  16      335.68      402.72     40.53 o
 -37   3  16      214.89      243.65     26.44 o
 -35   3  16       89.63       81.34     22.66 o
 -33   3  16       46.99       25.44     20.50 o
 -31   3  16      204.04      205.38     21.27 o
 -29   3  16      151.56       98.26     18.39 o
 -27   3  16      378.19      289.93     27.88 o
 -25   3  16      341.51      378.62     29.44 o
 -23   3  16      137.33      162.90     18.59 o
 -21   3  16     1988.37     1978.57     43.60 o
 -19   3  16      256.39      302.93     18.35 o
 -17   3  16     2056.26     1959.88     35.45 o
 -15   3  16       31.77       -2.27     10.70 o
 -13   3  16      551.44      496.78     16.82 o
 -11   3  16      181.76      176.92     12.78 o
  -9   3  16     1646.93     1732.56     29.14 o
  -7   3  16      847.44      712.26     19.66 o
  -5   3  16      285.87      251.27     14.84 o
  -3   3  16      913.74      915.11     23.47 o
  -1   3  16      105.77       97.67     13.18 o
   1   3  16        6.67       -6.38     10.74 o
   3   3  16       22.34       -2.98     10.83 o
   5   3  16      353.92      427.18     17.06 o
   7   3  16      121.62       89.40     15.03 o
   9   3  16      665.42      632.09     23.44 o
  11   3  16       87.00      122.18     15.81 o
  13   3  16      205.84      215.96     17.71 o
  15   3  16        1.36      -13.94     13.94 o
  17   3  16       49.98       33.50     16.23 o
  19   3  16       72.91       37.55     14.54 o
  21   3  16      106.63      152.12     19.04 o
  23   3  16       62.70       57.61     17.93 o
  25   3  16      170.06      174.89     22.47 o
  27   3  16       62.23       96.42     21.44 o
  29   3  16       13.66       15.83     19.99 o
  31   3  16       28.52        6.43     30.81 o
 -42   4  16        4.00      -21.59     22.82 o
 -40   4  16      313.06      244.36     29.17 o
 -38   4  16       12.91        9.33     22.73 o
 -36   4  16       92.94       62.41     22.14 o
 -34   4  16       55.29        5.58     24.76 o
 -32   4  16      286.58      224.45     21.31 o
 -30   4  16      277.18      245.67     19.50 o
 -28   4  16      120.08      106.80     16.54 o
 -26   4  16       32.24       31.21     14.73 o
 -24   4  16        0.29        3.05     13.08 o
 -22   4  16      210.91      246.33     16.62 o
 -20   4  16      713.12      693.11     29.16 o
 -18   4  16      856.89      955.18     31.33 o
 -16   4  16      729.62      748.43     22.08 o
 -14   4  16      754.23      753.49     21.67 o
 -12   4  16        0.26      -10.68     10.68 o
 -10   4  16       64.86       47.96     11.87 o
  -8   4  16     1657.65     1595.27     29.73 o
  -6   4  16      476.82      446.66     17.01 o
  -4   4  16      102.57       61.33     13.10 o
  -2   4  16      976.36      973.81     27.53 o
   0   4  16       48.07       47.41     12.57 o
   2   4  16      102.73       81.20     13.34 o
   4   4  16       77.67       87.86     13.40 o
   6   4  16       43.39       30.53     12.75 o
   8   4  16       45.92       18.18     12.87 o
  10   4  16       11.30      -12.78     12.78 o
  12   4  16       66.24       31.39     12.39 o
  14   4  16      136.22      113.77     15.51 o
  16   4  16        1.64      -13.39     13.39 o
  18   4  16       18.50      -11.07     15.20 o
  20   4  16       26.15       25.79     18.82 o
  22   4  16       29.84       22.02     18.44 o
  24   4  16      260.47      300.60     26.34 o
  26   4  16        7.04        9.60     20.99 o
  28   4  16       15.30      -21.10     21.10 o
  30   4  16       16.98        1.56     28.27 o
 -39   5  16      452.36      500.52     43.95 o
 -37   5  16      226.78      288.48     24.05 o
 -35   5  16        0.46        6.09     19.39 o
 -33   5  16      169.00      128.28     18.03 o
 -31   5  16       30.51       35.18     15.95 o
 -29   5  16        0.40      -13.75     13.75 o
 -27   5  16      334.18      293.50     22.35 o
 -25   5  16      612.35      669.37     23.34 o
 -23   5  16      143.52      115.34     14.78 o
 -21   5  16      200.43      172.11     15.27 o
 -19   5  16       14.31       12.92     11.58 o
 -17   5  16      125.86      133.48     13.19 o
 -15   5  16      396.62      420.25     16.67 o
 -13   5  16      149.79       84.76     12.18 o
 -11   5  16      336.17      319.81     15.08 o
  -9   5  16       29.54       12.68     10.66 o
  -7   5  16        8.61       -3.35     10.38 o
  -5   5  16      316.18      354.44     18.64 o
  -3   5  16      240.08      247.71     15.70 o
  -1   5  16       21.62        8.88     11.43 o
   1   5  16      760.69      809.67     26.36 o
   3   5  16      120.43      136.41     13.75 o
   5   5  16      487.02      503.78     18.97 o
   7   5  16      575.57      595.43     21.66 o
   9   5  16       99.74       64.58     12.64 o
  11   5  16      296.13      284.64     16.20 o
  13   5  16      155.75      137.17     15.19 o
  15   5  16        0.03      -12.80     12.80 o
  17   5  16       89.69       55.11     14.62 o
  19   5  16        5.74      -13.38     14.75 o
  21   5  16        6.85        7.75     14.91 o
  23   5  16       19.24       16.71     16.34 o
  25   5  16       95.33       84.13     18.47 o
  27   5  16        0.45       -6.35     20.19 o
 -36   6  16        0.19       -2.82     32.08 o
 -34   6  16      145.62      190.30     36.82 o
 -32   6  16      126.51      164.67     33.86 o
 -30   6  16       27.72       63.08     29.43 o
 -28   6  16        2.65      -19.05     22.84 o
 -26   6  16      505.58      548.27     35.71 o
 -24   6  16       27.17       16.78     25.24 o
 -22   6  16        3.01      -20.30     20.30 o
 -20   6  16      524.84      499.74     24.64 o
 -18   6  16       42.88       65.24     16.15 o
 -16   6  16       25.27       15.31     13.56 o
 -14   6  16       15.73        8.36     13.05 o
 -12   6  16       15.88       12.28     12.81 o
 -10   6  16      109.03      105.48     14.27 o
  -8   6  16       34.22       14.10     12.70 o
  -6   6  16      164.40      166.87     16.07 o
  -4   6  16      313.84      324.25     19.91 o
  -2   6  16        3.83        3.13     12.26 o
   0   6  16       38.06       76.24     14.04 o
   2   6  16       40.12       49.52     14.00 o
   4   6  16       33.75       45.27     14.09 o
   6   6  16       46.02       45.80     15.05 o
   8   6  16       93.28       39.28     17.70 o
  10   6  16      125.65      144.30     18.60 o
  12   6  16        0.50       -7.77     16.27 o
  14   6  16       80.80       81.06     19.74 o
  16   6  16        3.49      -17.34     17.34 o
  18   6  16        9.74        8.97     24.53 o
  20   6  16        1.64       38.24     26.81 o
  22   6  16        0.60      -25.64     25.64 o
 -31   7  16       94.92       66.45     40.91 o
 -29   7  16        2.48       -4.72     24.78 o
 -27   7  16        6.58      -14.14     26.03 o
 -25   7  16        0.01      -20.23     22.16 o
 -23   7  16        3.18       -2.32     22.49 o
 -21   7  16       36.93       46.97     21.88 o
 -19   7  16      244.85      179.28     23.93 o
 -17   7  16        1.62      -18.09     18.09 o
 -15   7  16      165.72      142.95     22.53 o
 -13   7  16       30.91       30.71     19.21 o
 -11   7  16       57.94       74.08     20.10 o
  -9   7  16      249.96      289.45     27.15 o
  -7   7  16      135.72      175.29     26.70 o
  -5   7  16        0.01       10.91     43.69 o
  -3   7  16      173.50      176.92     27.25 o
  -1   7  16      108.53       74.29     20.46 o
   1   7  16      167.49      162.95     22.71 o
   3   7  16       56.45       75.05     20.12 o
   5   7  16       42.32       36.93     36.51 o
   7   7  16       40.86       30.98     19.31 o
   9   7  16       32.01       49.32     20.46 o
  11   7  16       72.89       60.36     30.25 o
  13   7  16       50.86       21.05     23.60 o
  15   7  16        5.96        7.90     23.18 o
  17   7  16       35.63       25.52     25.72 o
 -24   8  16      377.73      538.10     37.25 o
 -22   8  16      159.46      137.36     27.41 o
 -20   8  16       49.25       64.47     22.02 o
 -18   8  16      237.85      302.75     35.97 o
 -16   8  16        1.43        4.67     25.46 o
 -14   8  16       30.36       12.41     26.11 o
 -12   8  16       77.94       71.27     32.39 o
 -10   8  16      146.21      121.93     33.34 o
  -8   8  16       38.54       12.92     28.72 o
  -6   8  16       39.58       -6.05     31.16 o
  -4   8  16      107.14      133.52     40.09 o
  -2   8  16       41.03       19.67     37.20 o
   0   8  16       53.02       94.57     42.98 o
   2   8  16       31.02       31.37     25.12 o
   4   8  16       26.55      -24.00     24.21 o
   6   8  16        3.13       38.88     25.07 o
   8   8  16      151.30      151.95     30.49 o
  10   8  16       27.59       45.10     23.59 o
 -45   1  17       47.68        0.67     25.43 o
 -43   1  17        1.87        2.29     21.19 o
 -41   1  17        0.37      -12.39     19.56 o
 -39   1  17      207.03      205.41     16.86 o
 -37   1  17       12.68      -11.60     13.05 o
 -35   1  17      107.23      139.48     15.41 o
 -33   1  17      342.78      359.03     17.94 o
 -31   1  17      313.62      303.31     15.10 o
 -29   1  17      284.91      263.95     12.29 o
 -27   1  17       29.76       18.33      9.31 o
 -25   1  17       63.10       72.54      9.84 o
 -23   1  17      674.98      673.38     15.65 o
 -21   1  17      457.86      363.96     13.79 o
 -19   1  17      215.24      196.08     11.11 o
 -17   1  17     1542.97     1599.60     25.92 o
 -15   1  17     1087.18     1102.05     21.44 o
 -13   1  17      125.75      125.91     12.62 o
 -11   1  17      747.86      860.91     22.48 o
  -9   1  17      283.97      298.70     14.54 o
  -7   1  17       31.12        1.37     10.73 o
  -5   1  17     2972.54     2941.54     40.95 o
  -3   1  17      422.79      316.34     16.82 o
  -1   1  17      456.80      402.30     16.47 o
   1   1  17     1739.19     1595.50     29.54 o
   3   1  17        0.11      -10.45     10.45 o
   5   1  17      434.58      422.99     16.81 o
   7   1  17        1.97        1.22     10.82 o
   9   1  17        0.12      -11.23     11.37 o
  11   1  17        6.18        2.97     11.72 o
  13   1  17       99.76       80.46     13.54 o
  15   1  17      107.17      125.65     14.93 o
  17   1  17       13.40        2.40     13.13 o
  19   1  17      308.03      315.16     19.45 o
  21   1  17       26.50       35.72     18.08 o
  23   1  17       42.14       33.31     20.21 o
  25   1  17      113.01      129.41     23.20 o
  27   1  17      612.67      733.79     39.10 o
  29   1  17       70.73       60.79     25.19 o
  31   1  17       44.99       47.53     25.66 o
 -44   2  17       45.79       43.20     33.13 o
 -42   2  17       36.01        4.21     30.06 o
 -40   2  17       60.86       99.45     32.40 o
 -38   2  17        8.38       67.85     30.73 o
 -36   2  17      236.47      208.46     34.73 o
 -34   2  17      500.08      508.05     49.29 o
 -32   2  17       20.94       24.67     23.66 o
 -30   2  17      135.90      112.72     17.50 o
 -28   2  17      286.17      280.46     19.91 o
 -26   2  17       70.67       97.60     15.90 o
 -24   2  17      675.26      726.86     26.10 o
 -22   2  17       14.94       13.81     13.65 o
 -20   2  17      537.60      561.92     22.75 o
 -18   2  17      286.26      320.19     21.48 o
 -16   2  17       59.83       60.45     14.02 o
 -14   2  17     2360.52     2417.50     37.98 o
 -12   2  17      403.28      433.09     17.67 o
 -10   2  17      142.94      151.46     12.48 o
  -8   2  17       48.72       -1.64     10.71 o
  -6   2  17      400.27      297.54     15.28 o
  -4   2  17      197.58      183.30     17.01 o
  -2   2  17        4.95      -10.39     10.39 o
   0   2  17        9.46       -7.35     10.74 o
   2   2  17      499.61      555.45     18.70 o
   4   2  17      808.63      714.74     23.05 o
   6   2  17       11.09       19.05     13.05 o
   8   2  17      144.95      123.91     13.81 o
  10   2  17      226.74      245.90     15.91 o
  12   2  17      188.04      214.02     15.32 o
  14   2  17       60.04       26.70     16.12 o
  16   2  17        2.92       -1.36     13.74 o
  18   2  17      659.43      616.56     25.22 o
  20   2  17        9.94      -15.12     15.12 o
  22   2  17        2.95       12.77     19.15 o
  24   2  17      133.03       77.91     27.23 o
  26   2  17      270.67      269.90     28.92 o
  28   2  17        8.22       29.98     23.73 o
  30   2  17        0.12       -8.40     28.82 o
 -43   3  17       99.34      126.69     35.11 o
 -41   3  17       88.77      130.23     33.65 o
 -39   3  17      133.08      188.34     34.94 o
 -37   3  17       93.00       58.20     34.69 o
 -35   3  17       21.87      -20.96     28.22 o
 -33   3  17      290.42      365.34     33.06 o
 -31   3  17      139.71      143.66     22.51 o
 -29   3  17       19.85      -16.97     21.81 o
 -27   3  17       81.17       55.44     17.61 o
 -25   3  17       96.69       99.39     18.12 o
 -23   3  17     1154.46     1298.19     37.19 o
 -21   3  17       42.39       35.87     16.22 o
 -19   3  17      220.68      207.07     19.56 o
 -17   3  17      588.43      502.79     24.45 o
 -15   3  17      958.66      982.95     29.67 o
 -13   3  17      421.30      484.50     21.79 o
 -11   3  17      796.18      696.75     22.87 o
  -9   3  17      112.01       99.52     15.38 o
  -7   3  17      434.85      272.69     18.14 o
  -5   3  17      229.96      203.05     16.94 o
  -3   3  17      204.52      143.56     17.98 o
  -1   3  17        2.34      -12.51     12.51 o
   1   3  17      197.65      212.40     18.46 o
   3   3  17      534.79      467.29     21.43 o
   5   3  17       78.69       79.44     15.20 o
   7   3  17      353.13      289.91     18.95 o
   9   3  17      182.62      242.77     18.56 o
  11   3  17      162.98      199.10     18.47 o
  13   3  17      167.76      137.80     17.91 o
  15   3  17      141.25      134.44     18.48 o
  17   3  17        0.21      -18.67     18.67 o
  19   3  17       33.49       40.01     21.49 o
  21   3  17      187.03      209.66     29.07 o
  23   3  17       14.11       44.98     19.73 o
  25   3  17      558.70      635.60     31.79 o
  27   3  17        3.58       37.04     21.25 o
  29   3  17        0.73       -6.44     21.80 o
 -42   4  17       10.30       30.44     32.01 o
 -40   4  17        1.44      -24.30     24.30 o
 -38   4  17       87.68      135.54     33.63 o
 -36   4  17        5.50       16.06     22.82 o
 -34   4  17        6.86       15.80     20.70 o
 -32   4  17      277.10      258.44     25.72 o
 -30   4  17        0.35      -18.16     18.16 o
 -28   4  17        0.02       -7.49     18.09 o
 -26   4  17      655.73      689.99     25.72 o
 -24   4  17      114.61       98.57     15.38 o
 -22   4  17      119.32      150.60     15.70 o
 -20   4  17       44.17       47.31     14.03 o
 -18   4  17     1186.55     1153.40     34.43 o
 -16   4  17      762.76      811.59     24.82 o
 -14   4  17       91.13       64.61     13.84 o
 -12   4  17       24.47       -1.77     12.46 o
 -10   4  17      492.35      488.87     21.08 o
  -8   4  17       44.16       15.11     13.60 o
  -6   4  17      388.32      308.79     18.19 o
  -4   4  17        3.44      -12.80     12.87 o
  -2   4  17      410.35      375.77     21.30 o
   0   4  17     2035.54     1950.07     38.91 o
   2   4  17       65.24       57.79     13.76 o
   4   4  17      117.45      130.39     15.31 o
   6   4  17      827.80      957.69     27.26 o
   8   4  17      136.66      171.19     16.47 o
  10   4  17      161.20      151.72     16.06 o
  12   4  17      237.28      247.26     20.07 o
  14   4  17       79.27       53.74     17.20 o
  16   4  17      165.80      157.21     20.90 o
  18   4  17        8.92      -16.64     16.64 o
  20   4  17       66.11       82.10     21.66 o
  22   4  17       48.55       46.42     24.20 o
  24   4  17      393.28      467.34     30.95 o
  26   4  17      268.67      339.65     29.00 o
 -39   5  17       31.20       52.12     20.63 o
 -37   5  17       71.53       59.41     21.04 o
 -35   5  17      321.43      393.87     28.22 o
 -33   5  17      293.30      329.13     23.38 o
 -31   5  17       95.05       85.39     17.67 o
 -29   5  17      600.73      617.78     25.86 o
 -27   5  17      892.34      968.97     28.76 o
 -25   5  17       15.43       26.30     14.67 o
 -23   5  17       87.79       94.85     15.44 o
 -21   5  17      830.22      901.93     26.23 o
 -19   5  17       71.41       74.79     14.05 o
 -17   5  17       23.04       19.00     12.96 o
 -15   5  17       32.24       17.08     12.53 o
 -13   5  17      302.92      256.73     16.21 o
 -11   5  17      258.76      235.09     16.47 o
  -9   5  17       25.35        8.67     12.68 o
  -7   5  17      172.14      149.79     14.92 o
  -5   5  17      139.26      115.33     14.69 o
  -3   5  17      302.19      284.33     17.63 o
  -1   5  17        1.45       -9.79     12.56 o
   1   5  17       15.72       10.25     12.29 o
   3   5  17      399.49      363.88     17.86 o
   5   5  17       15.78       43.64     13.42 o
   7   5  17      184.67      214.49     15.41 o
   9   5  17      190.08      264.21     16.30 o
  11   5  17       13.67        7.35     14.06 o
  13   5  17        4.64      -13.30     13.30 o
  15   5  17      131.63      125.87     17.43 o
  17   5  17      135.65       90.58     17.09 o
  19   5  17       17.11       -1.89     15.74 o
  21   5  17        1.02       -2.99     16.91 o
  23   5  17        6.39       36.99     17.77 o
 -34   6  17       85.26       44.02     33.44 o
 -32   6  17      247.77      308.00     39.73 o
 -30   6  17       97.75      151.12     33.59 o
 -28   6  17        9.28       16.09     25.70 o
 -26   6  17        4.81        2.87     23.23 o
 -24   6  17      221.96      296.38     25.42 o
 -22   6  17       32.71       16.51     17.96 o
 -20   6  17      293.64      288.38     23.52 o
 -18   6  17       69.13        5.85     16.87 o
 -16   6  17        4.36        1.59     18.15 o
 -14   6  17       51.21       27.11     16.12 o
 -12   6  17      184.83      166.28     18.61 o
 -10   6  17       93.53       90.44     15.88 o
  -8   6  17        8.52      -12.81     17.86 o
  -6   6  17        5.76       -3.66     17.90 o
  -4   6  17      166.10      203.06     25.09 o
  -2   6  17       24.58       25.30     19.23 o
   0   6  17      320.08      351.74     25.04 o
   2   6  17      397.27      486.81     38.52 o
   4   6  17       89.91       87.63     22.94 o
   6   6  17       23.64       14.35     16.19 o
   8   6  17       40.46       24.16     15.94 o
  10   6  17      163.19      213.46     21.89 o
  12   6  17        6.78       -0.07     18.22 o
  14   6  17       66.06       45.32     22.39 o
  16   6  17        0.09       21.39     22.38 o
  18   6  17       43.80       26.62     27.77 o
  20   6  17       14.57      -19.35     26.72 o
 -29   7  17       44.69       23.92     29.54 o
 -27   7  17      301.69      299.30     44.28 o
 -25   7  17      567.46      601.76     67.94 o
 -23   7  17       73.51      118.78     32.98 o
 -21   7  17        4.88       -8.34     24.67 o
 -19   7  17      587.62      607.20     36.95 o
 -17   7  17      149.60       95.87     25.39 o
 -15   7  17      152.09      105.94     29.13 o
 -13   7  17       50.87       34.08     24.51 o
 -11   7  17       14.16       -1.69     22.89 o
  -9   7  17      186.91      198.14     25.63 o
  -7   7  17       53.86       24.56     21.26 o
  -5   7  17      213.95      243.74     26.29 o
  -3   7  17       77.78      100.09     27.33 o
  -1   7  17      118.02      107.19     26.28 o
   1   7  17      115.08      125.28     30.06 o
   3   7  17       11.13       40.90     20.89 o
   5   7  17        1.72       41.75     20.84 o
   7   7  17      396.80      471.17     30.93 o
   9   7  17      195.73      182.84     49.90 o
  11   7  17        0.38      -17.23     36.29 o
  13   7  17       50.68       29.28     27.22 o
  15   7  17       62.91       74.82     47.98 o
 -18   8  17       15.60       52.52     46.97 o
 -16   8  17       35.29       43.79     41.05 o
 -14   8  17        5.15      -15.20     37.01 o
 -12   8  17       36.90       76.29     41.95 o
 -10   8  17       18.06       96.69     43.42 o
  -8   8  17      108.45      111.22     41.98 o
  -6   8  17       30.64       16.74     36.79 o
  -4   8  17       17.98      -33.42     33.42 o
  -2   8  17      126.65       92.88     57.74 o
   0   8  17       53.86       96.75     29.91 o
   2   8  17       94.01      141.54     30.39 o
   4   8  17       74.56      107.82     30.07 o
   6   8  17       17.97        8.54     39.85 o
 -44   0  18      108.29       39.01     20.97 o
 -42   0  18     1116.67     1219.35     41.48 o
 -40   0  18      371.29      450.44     34.43 o
 -38   0  18     1308.06     1320.27     32.16 o
 -36   0  18        3.53       -8.30     11.59 o
 -34   0  18      702.74      707.11     24.95 o
 -32   0  18     2722.39     2948.77     51.60 o
 -30   0  18       29.75       42.27     12.06 o
 -28   0  18      943.39      933.19     30.47 o
 -26   0  18      930.73     1050.69     26.94 o
 -24   0  18       14.93      -10.44     10.44 o
 -22   0  18        2.26       -7.88     10.07 o
 -20   0  18       49.51       50.83     11.54 o
 -18   0  18     4787.70     4746.93     75.81 o
 -16   0  18     2954.92     3174.86     62.84 o
 -14   0  18     2019.75     2255.40     46.37 o
 -12   0  18      244.29      267.71     19.15 o
 -10   0  18       40.72       -6.07     14.06 o
  -8   0  18      227.65      216.41     17.99 o
  -6   0  18       75.17        1.00     13.97 o
  -4   0  18     2360.99     2130.18     43.76 o
  -2   0  18       69.04       81.39     15.45 o
   0   0  18      900.23      802.12     27.68 o
   2   0  18       45.97       35.04     14.04 o
   4   0  18      167.11      191.64     17.68 o
   6   0  18      149.13      107.40     17.49 o
   8   0  18      369.30      260.59     18.72 o
  10   0  18      390.27      322.40     19.90 o
  12   0  18       32.05        1.81     22.38 o
  14   0  18      459.01      530.24     24.91 o
  16   0  18      542.18      555.07     27.81 o
  18   0  18       90.25      130.98     21.14 o
  20   0  18       46.20       44.20     19.08 o
  22   0  18        2.31       23.61     17.72 o
  24   0  18      513.98      526.77     37.44 o
  26   0  18        1.22       53.08     19.14 o
  28   0  18      445.64      502.76     36.21 o
 -43   1  18      177.99      138.10     28.10 o
 -41   1  18      264.14      231.72     28.89 o
 -39   1  18      703.35      723.92     34.92 o
 -37   1  18       40.23       26.72     20.70 o
 -35   1  18       18.40       11.80     19.34 o
 -33   1  18      110.14      116.05     21.26 o
 -31   1  18      126.57      126.07     17.33 o
 -29   1  18      247.21      213.34     17.10 o
 -27   1  18      436.47      456.50     18.04 o
 -25   1  18       71.98       60.63     12.01 o
 -23   1  18      561.08      533.66     18.58 o
 -21   1  18      379.49      357.80     16.09 o
 -19   1  18       11.10       -2.46     12.89 o
 -17   1  18      857.73      956.23     23.79 o
 -15   1  18     1225.79     1324.96     27.49 o
 -13   1  18      387.11      359.41     16.05 o
 -11   1  18      304.57      289.94     15.16 o
  -9   1  18      214.44      171.75     14.32 o
  -7   1  18      143.13       97.67     12.05 o
  -5   1  18      831.01      846.60     33.64 o
  -3   1  18        5.22      -11.55     11.55 o
  -1   1  18      162.90      173.41     19.15 o
   1   1  18       80.34       57.32     13.26 o
   3   1  18        8.60       15.11     12.04 o
   5   1  18       24.86      -10.43     11.83 o
   7   1  18        8.33       -3.79     12.37 o
   9   1  18     1277.71     1447.03     32.36 o
  11   1  18       23.35       44.31     13.22 o
  13   1  18        2.07       -0.93     12.98 o
  15   1  18        0.17       -7.83     12.81 o
  17   1  18       72.03       78.84     19.33 o
  19   1  18       39.10       25.13     17.17 o
  21   1  18        2.42        1.93     19.56 o
  23   1  18       63.95       88.85     24.65 o
  25   1  18        1.27       11.48     33.93 o
  27   1  18       52.18       72.42     25.88 o
  29   1  18      144.86      202.26     29.07 o
 -42   2  18      169.75      145.87     36.31 o
 -40   2  18       17.86      -29.11     29.11 o
 -38   2  18       50.85       37.11     34.77 o
 -36   2  18      169.42      187.28     34.66 o
 -34   2  18      172.84      205.14     49.60 o
 -32   2  18      718.49      737.33     40.66 o
 -30   2  18      325.67      345.43     28.69 o
 -28   2  18      201.71      173.71     20.22 o
 -26   2  18       91.59      119.20     18.95 o
 -24   2  18      414.61      388.08     21.56 o
 -22   2  18     1249.16     1277.80     34.23 o
 -20   2  18      388.37      413.10     21.10 o
 -18   2  18      250.05      232.30     18.36 o
 -16   2  18      216.67      266.59     19.04 o
 -14   2  18       67.87       32.80     14.41 o
 -12   2  18        0.04      -13.42     13.42 o
 -10   2  18     1203.38     1152.24     31.17 o
  -8   2  18       27.67      -10.13     13.57 o
  -6   2  18       24.61      -12.83     12.83 o
  -4   2  18        0.48      -12.24     12.24 o
  -2   2  18        7.84      -12.64     12.64 o
   0   2  18        2.58        2.33     13.03 o
   2   2  18       91.60      117.16     15.54 o
   4   2  18       93.36      122.02     16.23 o
   6   2  18       71.32       54.64     14.75 o
   8   2  18       37.34       36.25     15.15 o
  10   2  18      154.06      103.59     15.36 o
  12   2  18      279.28      331.79     19.16 o
  14   2  18        7.20      -14.29     14.29 o
  16   2  18       54.98       34.67     16.23 o
  18   2  18       17.99       11.35     16.61 o
  20   2  18      161.53      138.56     22.61 o
  22   2  18      181.18      258.93     37.59 o
  24   2  18       20.64       33.91     31.08 o
  26   2  18      136.64      147.40     34.68 o
  28   2  18       13.09       18.45     32.13 o
 -41   3  18       43.80       45.56     31.17 o
 -39   3  18      258.63      224.48     37.57 o
 -37   3  18      237.63      237.09     47.15 o
 -35   3  18      273.38      400.82     48.05 o
 -33   3  18     1402.10     1405.22     61.66 o
 -31   3  18      590.86      624.28     39.21 o
 -29   3  18      637.69      600.73     37.43 o
 -27   3  18       34.38       24.54     27.23 o
 -25   3  18      111.35      107.49     19.47 o
 -23   3  18      962.77      914.09     32.70 o
 -21   3  18       38.61       51.73     17.38 o
 -19   3  18       92.66       84.97     18.11 o
 -17   3  18      183.70      221.13     18.68 o
 -15   3  18     1192.70     1203.27     32.68 o
 -13   3  18        8.07       -0.83     15.68 o
 -11   3  18       22.09       -4.15     15.87 o
  -9   3  18      257.07      208.39     19.62 o
  -7   3  18       48.07      -12.93     19.40 o
  -5   3  18       26.74      -14.31     14.47 o
  -3   3  18       21.65        9.27     15.47 o
  -1   3  18       27.51       18.88     15.53 o
   1   3  18       55.81       57.77     16.37 o
   3   3  18       11.01        3.50     15.21 o
   5   3  18      205.24      227.56     18.75 o
   7   3  18       54.19       67.34     16.23 o
   9   3  18        1.93       -8.20     17.25 o
  11   3  18       11.94        4.23     17.42 o
  13   3  18        1.62        6.65     20.00 o
  15   3  18      165.42      172.36     26.80 o
  17   3  18       45.17       41.82     25.02 o
  19   3  18       96.55       65.22     25.72 o
  21   3  18        7.93       19.73     25.95 o
  23   3  18       54.82       85.50     28.47 o
  25   3  18      110.13      107.75     29.61 o
  27   3  18       30.87       41.40     33.09 o
 -40   4  18        4.72        6.06     24.25 o
 -38   4  18       62.95       83.98     26.59 o
 -36   4  18      343.41      438.10     33.67 o
 -34   4  18        7.88       13.03     22.98 o
 -32   4  18       30.22       -2.57     22.35 o
 -30   4  18      162.45      195.05     25.15 o
 -28   4  18       21.72       26.22     20.27 o
 -26   4  18        1.39       22.76     17.80 o
 -24   4  18      429.48      403.23     23.35 o
 -22   4  18      140.01      156.20     18.81 o
 -20   4  18     1346.35     1508.17     49.00 o
 -18   4  18       88.01       78.14     16.46 o
 -16   4  18       98.11      115.20     15.08 o
 -14   4  18      106.18       95.48     16.03 o
 -12   4  18      122.86      109.24     15.92 o
 -10   4  18        4.76      -12.80     12.80 o
  -8   4  18        5.70       -6.63     13.53 o
  -6   4  18       87.37       69.07     14.63 o
  -4   4  18       58.46       27.19     14.08 o
  -2   4  18      154.39      144.26     16.48 o
   0   4  18        2.85       -5.56     13.73 o
   2   4  18       60.64       76.56     17.58 o
   4   4  18       54.23       64.80     16.22 o
   6   4  18      282.12      346.54     21.32 o
   8   4  18      743.94      812.52     28.85 o
  10   4  18       16.23       31.48     16.99 o
  12   4  18      187.24      162.58     23.61 o
  14   4  18        0.74      -17.50     17.50 o
  16   4  18      111.76      145.98     23.32 o
  18   4  18      219.20      289.08     26.88 o
  20   4  18        7.27      -19.75     19.75 o
  22   4  18        0.07       -5.37     21.51 o
  24   4  18       20.66       18.43     23.11 o
 -35   5  18      460.56      563.64     28.32 o
 -33   5  18       47.69       26.04     20.28 o
 -31   5  18      495.01      584.54     34.04 o
 -29   5  18        0.10       -6.30     16.66 o
 -27   5  18        5.90       -9.43     16.58 o
 -25   5  18     1788.82     1924.38     41.78 o
 -23   5  18       18.23       41.64     15.75 o
 -21   5  18       68.19       74.89     15.53 o
 -19   5  18      354.79      399.12     19.85 o
 -17   5  18       57.80       49.99     15.14 o
 -15   5  18        4.40      -13.02     13.02 o
 -13   5  18       22.03       -0.61     13.45 o
 -11   5  18        1.46        8.59     13.41 o
  -9   5  18       56.80       17.31     13.54 o
  -7   5  18      366.46      350.20     19.14 o
  -5   5  18       59.97       32.95     14.06 o
  -3   5  18        1.52      -14.19     15.75 o
  -1   5  18        6.46      -12.98     12.98 o
   1   5  18       18.32       10.61     13.93 o
   3   5  18        0.83        5.56     13.01 o
   5   5  18      477.75      498.71     23.61 o
   7   5  18      940.53     1156.42     28.50 o
   9   5  18      463.22      598.47     22.52 o
  11   5  18      265.34      338.22     29.76 o
  13   5  18       18.46        3.04     15.77 o
  15   5  18       10.27       -2.18     16.47 o
  17   5  18       51.67       26.74     17.77 o
  19   5  18       18.44       39.97     18.88 o
  21   5  18        4.69        8.19     18.18 o
 -32   6  18      532.26      751.37     51.56 o
 -30   6  18       56.80       70.11     37.23 o
 -28   6  18       27.35       -2.00     35.57 o
 -26   6  18        0.11      -15.31     29.58 o
 -24   6  18      502.97      501.21     35.64 o
 -22   6  18       21.81       29.00     20.79 o
 -20   6  18      514.82      462.54     29.55 o
 -18   6  18       10.38      -19.31     19.31 o
 -16   6  18       12.36        6.60     19.37 o
 -14   6  18      115.52      143.14     18.46 o
 -12   6  18       38.40       34.98     15.64 o
 -10   6  18       22.23      -20.84     20.84 o
  -8   6  18        3.18       -0.12     15.04 o
  -6   6  18        7.38      -14.72     14.72 o
  -4   6  18        0.00      -13.63     15.21 o
  -2   6  18        3.12        1.30     16.03 o
   0   6  18      131.57      156.06     24.29 o
   2   6  18      208.30      261.15     18.65 o
   4   6  18      133.35      176.05     17.34 o
   6   6  18        3.16       20.45     14.82 o
   8   6  18      233.12      292.26     22.22 o
  10   6  18        2.56       14.03     26.66 o
  12   6  18      131.51      134.09     18.10 o
  14   6  18       78.64       40.73     32.95 o
  16   6  18       17.73       98.57     29.72 o
 -25   7  18       70.32       80.44     30.75 o
 -23   7  18       32.09      103.49     35.65 o
 -21   7  18       53.33       84.79     33.57 o
 -19   7  18        0.00      -24.03     28.49 o
 -17   7  18       76.80        9.99     29.80 o
 -15   7  18       12.15      -23.89     24.92 o
 -13   7  18        4.73       72.96     27.65 o
 -11   7  18      190.10      217.00     32.15 o
  -9   7  18       76.13      122.78     30.19 o
  -7   7  18      125.43      157.75     29.94 o
  -5   7  18        1.50      -26.72     30.80 o
  -3   7  18      212.43      232.98     35.07 o
  -1   7  18       28.76       73.15     26.57 o
   1   7  18       28.38       47.93     22.77 o
   3   7  18      171.49      201.07     26.37 o
   5   7  18        0.64       34.41     22.70 o
   7   7  18       46.37       75.47     29.70 o
   9   7  18       10.89       -2.67     25.88 o
  11   7  18        5.46      -30.09     42.29 o
  -8   8  18        0.88       65.40     42.09 o
  -6   8  18        1.49      -36.60     52.86 o
 -41   1  19       16.44      -10.88     25.88 o
 -39   1  19        6.97       -3.74     23.10 o
 -37   1  19       74.81      100.75     24.70 o
 -35   1  19        5.07      -19.26     19.46 o
 -33   1  19       81.10       88.73     21.03 o
 -31   1  19       43.76       20.88     16.67 o
 -29   1  19        1.04       -2.96     12.71 o
 -27   1  19        0.64      -11.23     11.96 o
 -25   1  19       25.70       25.54     11.63 o
 -23   1  19        0.47      -10.68     10.68 o
 -21   1  19        2.67        4.88     11.26 o
 -19   1  19       85.35      117.37     12.68 o
 -17   1  19      184.69      181.99     13.64 o
 -15   1  19       10.83       23.88     10.88 o
 -13   1  19        1.49       17.66     10.67 o
 -11   1  19       27.88       17.51     10.76 o
  -9   1  19      308.55      260.16     16.76 o
  -7   1  19       75.42       50.02     13.40 o
  -5   1  19      145.73       95.05     13.92 o
  -3   1  19       97.45       92.23     14.13 o
  -1   1  19      380.75      412.78     18.64 o
   1   1  19       51.79        9.70     12.62 o
   3   1  19       63.46       51.42     13.32 o
   5   1  19      184.18      147.95     15.34 o
   7   1  19        3.16       -5.61     13.02 o
   9   1  19      133.21      108.03     15.31 o
  11   1  19      162.82      186.21     18.12 o
  13   1  19       11.20      -15.50     15.50 o
  15   1  19       12.26       29.06     15.86 o
  17   1  19       36.81       -4.44     16.44 o
  19   1  19       20.76        6.49     20.70 o
  21   1  19      223.23      267.27     28.51 o
  23   1  19        2.81      -22.41     22.41 o
  25   1  19        9.09      -12.56     22.97 o
 -40   2  19       19.89       -8.62     30.47 o
 -38   2  19       36.64       24.70     30.70 o
 -36   2  19       40.79       20.67     30.35 o
 -34   2  19      220.11      236.22     35.96 o
 -32   2  19       35.49       34.15     30.04 o
 -30   2  19      186.54      211.17     27.47 o
 -28   2  19      314.72      296.96     37.67 o
 -26   2  19      249.92      288.23     25.66 o
 -24   2  19      602.36      613.75     27.79 o
 -22   2  19      317.59      299.67     21.99 o
 -20   2  19        9.96       36.40     16.52 o
 -18   2  19      106.68       75.78     17.16 o
 -16   2  19        6.11        9.68     15.83 o
 -14   2  19      313.05      367.58     22.55 o
 -12   2  19        0.02      -14.87     14.87 o
 -10   2  19      428.45      396.75     22.94 o
  -8   2  19      218.59      203.48     19.44 o
  -6   2  19       79.28       64.28     16.47 o
  -4   2  19       60.32        6.13     15.21 o
  -2   2  19      153.03      165.69     18.69 o
   0   2  19      525.68      468.70     23.87 o
   2   2  19        5.72       -0.53     15.30 o
   4   2  19      396.91      471.10     24.78 o
   6   2  19       13.45       12.78     16.89 o
   8   2  19      104.92       86.12     18.66 o
  10   2  19      465.16      452.28     25.84 o
  12   2  19       22.42       19.44     16.73 o
  14   2  19       12.71      -10.25     19.14 o
  16   2  19        3.27      -10.31     19.57 o
  18   2  19       16.00       -6.58     20.32 o
  20   2  19       86.81       56.96     30.81 o
  22   2  19       21.60       57.35     33.01 o
  24   2  19      334.67      435.15     47.92 o
 -39   3  19       13.74       71.52     32.87 o
 -37   3  19       14.66       27.78     31.34 o
 -35   3  19      174.57      194.00     56.75 o
 -33   3  19        1.93       93.07     33.21 o
 -31   3  19      268.09      292.61     61.78 o
 -29   3  19      119.68      103.25     34.21 o
 -27   3  19      215.57      205.09     30.41 o
 -25   3  19      226.52      177.25     28.98 o
 -23   3  19       51.08       53.15     21.62 o
 -21   3  19       58.88       52.46     20.33 o
 -19   3  19       57.96       44.78     19.96 o
 -17   3  19      203.42      207.53     23.65 o
 -15   3  19        1.34      -15.71     15.71 o
 -13   3  19       66.19        6.57     16.61 o
 -11   3  19     1102.78     1101.91     35.19 o
  -9   3  19      106.08       72.13     17.86 o
  -7   3  19       26.52        3.08     16.10 o
  -5   3  19      157.68      159.79     19.25 o
  -3   3  19       11.35      -17.49     17.49 o
  -1   3  19       65.67       33.73     19.47 o
   1   3  19      422.47      497.90     42.93 o
   3   3  19       16.50       38.84     19.95 o
   5   3  19      240.34      263.76     25.18 o
   7   3  19      287.64      315.98     24.53 o
   9   3  19      126.69      115.77     23.35 o
  11   3  19      260.14      315.18     28.56 o
  13   3  19       14.24      -23.25     23.25 o
  15   3  19      117.73       67.70     26.23 o
  17   3  19      145.86      182.49     30.01 o
  19   3  19       13.35       -2.03     30.52 o
  21   3  19      149.43      122.06     33.83 o
  23   3  19        9.30       45.20     28.72 o
 -36   4  19       31.77       -7.37     24.22 o
 -34   4  19       13.98       23.37     25.02 o
 -32   4  19      145.40      146.56     27.06 o
 -30   4  19        2.52       15.85     23.11 o
 -28   4  19      112.33      104.51     22.68 o
 -26   4  19      556.03      555.51     29.38 o
 -24   4  19      146.17      124.86     21.12 o
 -22   4  19      197.07      245.41     22.78 o
 -20   4  19        5.14       19.80     17.73 o
 -18   4  19       85.86       41.60     18.93 o
 -16   4  19      223.97      194.16     20.75 o
 -14   4  19        0.01      -11.93     16.48 o
 -12   4  19       10.81       19.87     17.02 o
 -10   4  19        1.52      -15.30     15.30 o
  -8   4  19       81.79       66.81     17.45 o
  -6   4  19       91.74       45.29     17.06 o
  -4   4  19      467.93      516.15     25.32 o
  -2   4  19        9.75       -8.73     16.47 o
   0   4  19        0.23       11.20     17.05 o
   2   4  19       62.99       52.69     17.86 o
   4   4  19       28.28       46.32     18.34 o
   6   4  19     1582.88     1744.69     47.47 o
   8   4  19      397.95      388.79     25.58 o
  10   4  19        6.14        8.18     18.49 o
  12   4  19        1.52       -3.84     20.08 o
  14   4  19        1.78      -19.84     19.84 o
  16   4  19       28.09       54.83     22.01 o
  18   4  19        2.52       -0.95     21.10 o
  20   4  19       68.78      130.76     25.30 o
 -33   5  19        5.17       19.91     24.55 o
 -31   5  19       19.80      -18.84     18.84 o
 -29   5  19       34.80       25.53     19.27 o
 -27   5  19        0.04       -1.52     23.13 o
 -25   5  19        3.81       31.94     16.88 o
 -23   5  19      266.49      380.27     24.33 o
 -21   5  19       80.89       76.59     20.13 o
 -19   5  19       49.42       41.03     16.91 o
 -17   5  19      101.13      102.46     22.84 o
 -15   5  19        9.27      -14.55     14.55 o
 -13   5  19      248.37      235.52     18.97 o
 -11   5  19       41.70       32.54     15.19 o
  -9   5  19        9.40      -14.11     14.27 o
  -7   5  19      187.49      242.94     18.59 o
  -5   5  19      194.53      148.79     17.35 o
  -3   5  19       46.57       -2.89     14.28 o
  -1   5  19        3.07       -9.88     14.30 o
   1   5  19       15.75       -6.04     14.53 o
   3   5  19        6.22       -3.07     17.54 o
   5   5  19      458.83      487.41     21.89 o
   7   5  19      179.24      187.68     18.48 o
   9   5  19      249.47      305.93     26.40 o
  11   5  19       60.31       56.11     18.26 o
  13   5  19       66.02       37.26     18.04 o
  15   5  19        2.51      -17.07     17.07 o
  17   5  19      115.77      136.23     21.06 o
 -28   6  19       34.40       51.07     32.86 o
 -26   6  19      664.39      706.38     56.47 o
 -24   6  19       14.38       18.30     45.05 o
 -22   6  19       90.78       66.19     19.03 o
 -20   6  19      415.23      403.74     25.46 o
 -18   6  19      665.20      716.31     31.92 o
 -16   6  19       73.37       32.65     18.92 o
 -14   6  19       18.70      -12.72     14.13 o
 -12   6  19       33.05       -1.31     17.05 o
 -10   6  19        5.05      -14.16     14.16 o
  -8   6  19       89.00       69.01     19.71 o
  -6   6  19       75.11       88.01     15.80 o
  -4   6  19        9.29      -11.58     14.22 o
  -2   6  19       34.19        6.08     14.45 o
   0   6  19       33.79       36.10     14.13 o
   2   6  19       16.55        7.60     13.92 o
   4   6  19       21.46       22.04     13.49 o
   6   6  19      133.47      150.57     15.69 o
   8   6  19      111.75      104.92     19.77 o
  10   6  19        0.27        8.65     17.80 o
  12   6  19       10.98       27.78     18.54 o
 -19   7  19        2.00      -22.86     52.66 o
 -17   7  19        1.73      -29.47     30.79 o
 -15   7  19       33.95       35.14     30.15 o
 -13   7  19      144.59      220.40     46.39 o
 -11   7  19      100.13      139.73     31.18 o
  -9   7  19       14.39        9.76     26.53 o
  -7   7  19       87.15      106.42     29.81 o
  -5   7  19       21.93      -30.43     30.43 o
  -3   7  19      295.82      338.57     36.19 o
  -1   7  19       40.15       43.95     27.83 o
   1   7  19       19.57       20.57     29.46 o
   3   7  19       16.08        9.19     23.12 o
   5   7  19       41.65      112.64     50.02 o
 -40   0  20      247.01      250.71     23.48 o
 -38   0  20      504.12      634.78     35.80 o
 -36   0  20       38.20       88.18     35.10 o
 -34   0  20        1.57      -12.38     16.71 o
 -32   0  20      398.71      463.70     25.45 o
 -30   0  20      138.38      158.79     21.31 o
 -28   0  20       90.51       95.47     18.31 o
 -26   0  20        2.49       -0.44     16.14 o
 -24   0  20      150.18      195.36     19.28 o
 -22   0  20       91.78       92.14     16.24 o
 -20   0  20      263.19      246.95     20.71 o
 -18   0  20     1186.51     1355.36     35.68 o
 -16   0  20      578.99      660.03     26.01 o
 -14   0  20      214.51      262.05     18.85 o
 -12   0  20      106.70      103.23     15.96 o
 -10   0  20       17.62       52.65     15.23 o
  -8   0  20        8.87      -13.34     13.34 o
  -6   0  20     1021.84      952.64     29.36 o
  -4   0  20       65.19       56.89     14.83 o
  -2   0  20       62.09      -13.81     13.81 o
   0   0  20      200.75      175.00     17.40 o
   2   0  20       34.54       52.27     14.85 o
   4   0  20      151.30      128.73     16.47 o
   6   0  20      138.03       86.29     16.96 o
   8   0  20      163.17      139.39     17.85 o
  10   0  20       24.54       17.64     15.61 o
  12   0  20      140.97      184.37     28.70 o
  14   0  20       71.34       54.61     16.59 o
  16   0  20       48.46       91.92     20.31 o
  18   0  20        0.00        4.04     24.06 o
  20   0  20      334.70      325.90     27.23 o
  22   0  20      119.04      119.34     18.96 o
  24   0  20       15.86        2.33     40.63 o
 -39   1  20       71.05       50.54     25.26 o
 -37   1  20      104.60       98.74     25.50 o
 -35   1  20      193.02      199.79     20.77 o
 -33   1  20      384.37      382.33     23.38 o
 -31   1  20      388.53      423.40     21.59 o
 -29   1  20      145.95      143.06     19.85 o
 -27   1  20        1.58      -12.57     12.57 o
 -25   1  20       14.17       32.69     12.96 o
 -23   1  20      404.11      426.92     18.47 o
 -21   1  20      389.83      350.35     19.69 o
 -19   1  20       90.69      103.84     12.91 o
 -17   1  20        6.78       -5.63     10.78 o
 -15   1  20       77.45       82.64     12.91 o
 -13   1  20       15.55       12.44     10.91 o
 -11   1  20        0.13        4.47     12.87 o
  -9   1  20       73.78       66.89     14.13 o
  -7   1  20      282.62      298.93     21.11 o
  -5   1  20       53.51       45.22     13.99 o
  -3   1  20       83.31       99.85     14.58 o
  -1   1  20        1.83       -8.31     12.81 o
   1   1  20      123.69      128.29     15.23 o
   3   1  20      112.09       61.37     14.25 o
   5   1  20       21.97       10.46     14.20 o
   7   1  20       18.20       39.88     16.46 o
   9   1  20      168.01      155.54     19.00 o
  11   1  20       40.02       17.29     16.81 o
  13   1  20      162.18      168.62     21.31 o
  15   1  20        5.59       18.09     20.39 o
  17   1  20      205.46      233.57     24.17 o
  19   1  20        1.38        0.04     19.32 o
  21   1  20      136.44      176.91     22.77 o
  23   1  20       64.67       19.40     20.82 o
 -38   2  20       95.55       33.24     41.05 o
 -36   2  20       39.11       41.97     30.66 o
 -34   2  20      260.94      303.57     40.05 o
 -32   2  20      740.02      816.84     51.02 o
 -30   2  20       12.69       14.01     23.75 o
 -28   2  20        1.22      -20.86     20.86 o
 -26   2  20       15.44        5.76     21.66 o
 -24   2  20        6.82       -7.91     21.07 o
 -22   2  20        4.04      -17.51     17.51 o
 -20   2  20        7.67        6.36     18.68 o
 -18   2  20      248.03      239.67     21.74 o
 -16   2  20        1.82       -7.15     16.09 o
 -14   2  20       16.27        5.00     16.60 o
 -12   2  20       30.96       33.44     17.14 o
 -10   2  20       52.27       54.67     17.66 o
  -8   2  20      149.02      219.70     20.65 o
  -6   2  20       27.85       49.28     17.47 o
  -4   2  20      398.95      379.93     23.56 o
  -2   2  20        2.14       -2.11     16.17 o
   0   2  20      434.28      528.54     26.65 o
   2   2  20      149.55      120.54     25.12 o
   4   2  20       21.25        9.22     19.29 o
   6   2  20      349.48      473.19     28.74 o
   8   2  20       26.71       20.23     22.29 o
  10   2  20       22.15        8.77     21.13 o
  12   2  20       22.46       -4.06     21.41 o
  14   2  20       28.84       47.23     21.64 o
  16   2  20       21.80       19.79     26.12 o
  18   2  20        3.32        0.54     24.83 o
  20   2  20       59.54      118.38     27.81 o
  22   2  20       67.73       60.61     35.82 o
 -37   3  20       97.95      128.39     36.55 o
 -35   3  20       16.10        8.81     31.63 o
 -33   3  20      218.12      288.69     44.37 o
 -31   3  20       60.05       41.01     31.32 o
 -29   3  20       40.75       67.93     32.56 o
 -27   3  20       52.70       34.97     28.58 o
 -25   3  20       41.73       43.61     31.29 o
 -23   3  20       72.32       82.71     30.48 o
 -21   3  20      268.31      380.32     38.48 o
 -19   3  20      182.26      140.98     27.58 o
 -17   3  20        1.30      -10.55     22.01 o
 -15   3  20       14.67      -19.46     19.46 o
 -13   3  20        0.85       -7.79     19.89 o
 -11   3  20      170.55      174.80     26.79 o
  -9   3  20        3.88      -12.81     18.62 o
  -7   3  20       23.41       32.10     19.60 o
  -5   3  20       22.74       11.49     19.36 o
  -3   3  20        7.04       -9.82     18.39 o
  -1   3  20        3.40       -1.96     19.59 o
   1   3  20        9.17       -9.85     22.30 o
   3   3  20       77.81       86.99     25.93 o
   5   3  20       62.89       16.62     24.25 o
   7   3  20       48.72       74.72     29.99 o
   9   3  20       11.07      -13.79     24.27 o
  11   3  20        0.74       17.00     24.62 o
  13   3  20        7.88       20.66     25.63 o
  15   3  20       20.07       21.85     37.98 o
  17   3  20       50.54       98.39     28.00 o
  19   3  20       44.73       10.71     26.01 o
 -34   4  20       10.69       37.08     25.82 o
 -32   4  20       68.18      102.26     26.91 o
 -30   4  20        0.00      -21.08     21.08 o
 -28   4  20       11.47       54.80     25.00 o
 -26   4  20       14.40       12.36     23.76 o
 -24   4  20      115.07       62.35     23.70 o
 -22   4  20      175.74      193.67     27.37 o
 -20   4  20      169.90      158.13     24.36 o
 -18   4  20      157.55      147.76     31.09 o
 -16   4  20       65.65       14.26     20.64 o
 -14   4  20       63.49       67.93     19.12 o
 -12   4  20        9.52      -14.38     17.09 o
 -10   4  20       13.40      -16.68     16.68 o
  -8   4  20       74.12       53.12     18.36 o
  -6   4  20       43.05       25.73     17.67 o
  -4   4  20       25.25       14.06     17.42 o
  -2   4  20       17.85       -4.34     17.61 o
   0   4  20       58.71       85.05     21.33 o
   2   4  20        5.30       17.89     19.45 o
   4   4  20       53.75       98.53     22.97 o
   6   4  20        0.02      -11.04     22.26 o
   8   4  20        0.26        8.18     20.99 o
  10   4  20      157.56      176.57     29.64 o
  12   4  20       12.88       30.17     21.72 o
  14   4  20      103.47       72.26     27.47 o
  16   4  20        9.94       45.37     28.15 o
  18   4  20       17.91       57.65     28.36 o
 -31   5  20        9.85      -18.12     36.45 o
 -29   5  20       21.32       33.93     21.97 o
 -27   5  20      544.77      676.30     47.01 o
 -25   5  20       13.28      -19.52     19.52 o
 -23   5  20      183.30      187.47     22.59 o
 -21   5  20       89.73      123.12     21.54 o
 -19   5  20      256.55      236.42     23.00 o
 -17   5  20       93.42       79.81     20.03 o
 -15   5  20        0.99      -17.32     17.32 o
 -13   5  20       47.02        8.76     16.26 o
 -11   5  20       20.03      -15.17     15.17 o
  -9   5  20        9.17       -9.27     15.42 o
  -7   5  20        7.09       -0.36     15.11 o
  -5   5  20       11.63       -0.35     15.16 o
  -3   5  20       12.24      -14.87     14.87 o
  -1   5  20       39.00       21.46     17.11 o
   1   5  20        1.17       19.33     17.23 o
   3   5  20       65.59      109.90     20.74 o
   5   5  20       90.41      112.64     21.64 o
   7   5  20        0.12        9.87     17.69 o
   9   5  20      121.65      141.48     20.15 o
  11   5  20       28.77       35.13     22.12 o
  13   5  20      102.98      106.77     23.53 o
 -24   6  20       64.44        2.89     34.93 o
 -22   6  20       18.73      -21.24     24.95 o
 -20   6  20        0.04      -19.29     19.29 o
 -18   6  20      140.11       93.24     18.05 o
 -16   6  20       91.55       70.65     17.29 o
 -14   6  20      212.17      188.88     19.42 o
 -12   6  20        0.00      -15.22     15.22 o
 -10   6  20        1.81      -15.41     15.41 o
  -8   6  20      185.29      170.55     18.92 o
  -6   6  20        0.20      -15.88     15.88 o
  -4   6  20        4.00      -15.58     15.58 o
  -2   6  20        8.79       -4.48     19.60 o
   0   6  20       39.29       47.80     16.36 o
   2   6  20        2.84      -15.22     15.22 o
   4   6  20       10.79       -7.21     15.56 o
   6   6  20       26.53       38.33     16.44 o
   8   6  20       73.53      136.45     27.67 o
 -37   1  21      300.31      373.32     22.91 o
 -35   1  21        0.07       -1.06     16.25 o
 -33   1  21       17.87       27.48     14.94 o
 -31   1  21      444.70      512.42     29.59 o
 -29   1  21        0.27      -13.10     13.10 o
 -27   1  21       13.04       -6.08     13.19 o
 -25   1  21       74.03       76.85     14.84 o
 -23   1  21      158.01      191.48     16.85 o
 -21   1  21       48.22       29.28     17.91 o
 -19   1  21        0.06       -0.45     12.10 o
 -17   1  21       42.25        9.53     12.62 o
 -15   1  21        0.28       -8.99     15.19 o
 -13   1  21      598.67      552.68     24.74 o
 -11   1  21      165.12      205.98     18.30 o
  -9   1  21      325.17      359.01     20.42 o
  -7   1  21      289.01      292.65     19.42 o
  -5   1  21       89.41       69.05     18.77 o
  -3   1  21      325.97      306.54     21.14 o
  -1   1  21       34.33       -2.13     15.77 o
   1   1  21       23.27      -15.02     15.02 o
   3   1  21       76.64       64.54     18.23 o
   5   1  21      255.61      289.04     25.75 o
   7   1  21       36.13       17.00     17.77 o
   9   1  21       13.69      -15.22     23.73 o
  11   1  21       13.49       -8.63     17.84 o
  13   1  21        1.23        8.04     18.44 o
  15   1  21        6.52       11.68     18.83 o
  17   1  21        0.04        1.12     23.82 o
  19   1  21       10.24      -14.58     19.78 o
 -36   2  21       90.16      156.96     36.53 o
 -34   2  21       85.11        9.18     31.39 o
 -32   2  21       10.00       42.33     24.63 o
 -30   2  21      432.02      460.27     32.93 o
 -28   2  21       23.47       31.80     24.23 o
 -26   2  21        3.41       -1.09     21.33 o
 -24   2  21      717.52      809.33     39.54 o
 -22   2  21      311.08      364.14     29.61 o
 -20   2  21       58.81       11.20     21.86 o
 -18   2  21        0.93      -19.82     19.82 o
 -16   2  21       75.54       39.93     22.36 o
 -14   2  21      369.11      392.70     29.20 o
 -12   2  21      234.22      259.35     24.76 o
 -10   2  21      126.87      110.57     21.81 o
  -8   2  21      543.79      538.19     29.41 o
  -6   2  21       32.34       47.85     20.06 o
  -4   2  21       47.12       44.26     20.24 o
  -2   2  21        5.80       11.52     21.09 o
   0   2  21      560.81      542.97     33.20 o
   2   2  21      120.22      142.58     24.72 o
   4   2  21       19.67        6.06     21.79 o
   6   2  21      442.09      409.37     31.56 o
   8   2  21      144.67      157.25     26.43 o
  10   2  21       12.98        3.01     22.83 o
  12   2  21        0.42      -24.36     24.36 o
  14   2  21        9.70       37.36     32.99 o
  16   2  21       19.98       23.75     25.53 o
  18   2  21        1.20      -12.07     24.80 o
 -33   3  21       56.01       76.80     34.29 o
 -31   3  21        8.92       18.91     30.78 o
 -29   3  21       43.40       75.26     32.60 o
 -27   3  21        2.74      -20.75     29.62 o
 -25   3  21      104.23       84.16     58.09 o
 -23   3  21       22.62        7.76     30.04 o
 -21   3  21       28.11       -1.28     28.24 o
 -19   3  21       10.41      -29.14     29.14 o
 -17   3  21        4.62      -17.14     28.53 o
 -15   3  21       18.13      -33.74     33.74 o
 -13   3  21        9.49      -17.55     26.15 o
 -11   3  21       76.78       24.14     27.13 o
  -9   3  21       78.04       60.34     25.66 o
  -7   3  21      273.00      244.33     30.52 o
  -5   3  21      126.28      134.38     31.83 o
  -3   3  21       10.14       39.18     33.87 o
  -1   3  21      800.74      874.43     50.27 o
   1   3  21      146.57      241.11     34.82 o
   3   3  21       35.25       34.42     29.08 o
   5   3  21        7.70       35.39     29.38 o
   7   3  21       45.16       54.22     31.63 o
   9   3  21      235.03      333.10     39.48 o
  11   3  21       50.67       43.89     36.32 o
  13   3  21        1.38      -25.77     25.77 o
  15   3  21       25.14       23.83     27.75 o
  17   3  21       57.40      118.92     31.19 o
 -30   4  21       13.55       14.59     31.18 o
 -28   4  21      528.10      550.08     46.60 o
 -26   4  21        2.80       -5.63     30.09 o
 -24   4  21       27.51       -0.10     29.30 o
 -22   4  21       57.11       50.07     24.37 o
 -20   4  21       46.34       31.61     23.85 o
 -18   4  21      332.97      324.90     30.96 o
 -16   4  21        2.00        4.80     23.34 o
 -14   4  21       26.40       -9.32     22.31 o
 -12   4  21       18.43      -20.31     22.06 o
 -10   4  21      310.81      296.37     29.42 o
  -8   4  21        5.34      -21.23     21.23 o
  -6   4  21        7.58       -8.99     22.41 o
  -4   4  21      401.01      450.21     36.29 o
  -2   4  21        0.92        1.02     33.04 o
   0   4  21       49.82       48.94     23.77 o
   2   4  21       86.85       74.09     24.48 o
   4   4  21      163.94      154.06     33.59 o
   6   4  21      126.77      116.41     36.16 o
   8   4  21       31.12       10.01     28.05 o
  10   4  21        6.99        6.54     24.61 o
  12   4  21       15.75       37.74     26.30 o
  14   4  21       88.90       81.33     55.71 o
 -25   5  21      108.94       22.06     27.82 o
 -23   5  21      218.69      251.34     29.76 o
 -21   5  21        4.45      -23.10     23.10 o
 -19   5  21       74.91       73.34     24.36 o
 -17   5  21       41.39       35.43     24.12 o
 -15   5  21       24.64      -22.03     22.03 o
 -13   5  21       71.24      115.04     25.20 o
 -11   5  21        4.35      -19.97     22.50 o
  -9   5  21       53.54       27.25     22.93 o
  -7   5  21       71.48       44.91     23.47 o
  -5   5  21       43.61       24.11     23.14 o
  -3   5  21      271.96      238.40     33.63 o
  -1   5  21      119.37       81.84     24.66 o
   1   5  21       93.32       64.23     24.67 o
   3   5  21       44.83       66.37     24.64 o
   5   5  21       10.57      -10.29     24.57 o
   7   5  21       98.07       75.97     25.87 o
   9   5  21        0.13      -11.51     25.04 o
 -18   6  21       78.90       44.32     68.72 o
 -16   6  21       21.34       10.78     18.48 o
 -14   6  21       14.38       -2.04     21.80 o
 -12   6  21        0.56        6.22     17.77 o
 -10   6  21      210.20      198.95     21.04 o
  -8   6  21        6.57      -11.66     17.42 o
  -6   6  21        1.42      -19.33     19.33 o
  -4   6  21       18.99       -4.46     17.46 o
  -2   6  21        0.44      -15.36     17.08 o
   0   6  21      193.33      189.15     31.28 o
 -34   0  22      219.97      213.81     27.49 o
 -32   0  22        0.15      -19.97     19.97 o
 -30   0  22      500.16      571.75     36.33 o
 -28   0  22      409.87      529.73     25.66 o
 -26   0  22       10.95       20.89     17.27 o
 -24   0  22       60.98       71.50     15.87 o
 -22   0  22      755.88      957.74     59.46 o
 -20   0  22      156.36      241.28     27.59 o
 -18   0  22      217.66      167.61     38.86 o
 -16   0  22        0.10       -9.50     14.50 o
 -14   0  22      183.67      206.39     29.05 o
 -12   0  22      919.17     1026.44     31.79 o
 -10   0  22        0.31       -8.73     14.41 o
  -8   0  22     1040.45     1396.71     36.88 o
  -6   0  22       88.04      116.65     16.57 o
  -4   0  22      389.40      429.56     22.60 o
  -2   0  22       28.23       17.61     17.37 o
   0   0  22       50.32       28.53     20.25 o
   2   0  22       70.56       61.58     23.48 o
   4   0  22      387.31      312.74     18.76 o
   6   0  22        0.14       -1.09     16.87 o
   8   0  22       20.30      -15.39     17.18 o
  10   0  22      125.40      152.17     44.32 o
  12   0  22       47.63       72.54     41.93 o
  14   0  22      338.58      484.32     80.92 o
  16   0  22       71.08      159.41     66.28 o
 -33   1  22      298.03      292.65     19.23 o
 -31   1  22        8.49       11.49     14.26 o
 -29   1  22       11.87       -7.48     13.64 o
 -27   1  22        4.11      -13.13     13.13 o
 -25   1  22        1.36      -13.30     13.30 o
 -23   1  22      115.88      171.17     21.35 o
 -21   1  22        3.32       22.54     17.67 o
 -19   1  22       86.22       61.65     18.81 o
 -17   1  22       43.34       45.21     18.62 o
 -15   1  22      112.63       84.76     19.05 o
 -13   1  22      166.14      186.31     22.33 o
 -11   1  22     1038.21     1237.28     38.54 o
  -9   1  22        9.67       62.43     18.60 o
  -7   1  22      178.35      180.30     20.82 o
  -5   1  22        0.13        1.47     17.75 o
  -3   1  22      502.01      512.34     26.31 o
  -1   1  22        2.24        3.03     17.61 o
   1   1  22        0.94      -13.96     17.19 o
   3   1  22      233.38      271.22     29.52 o
   5   1  22       45.12       -8.98     17.52 o
   7   1  22      345.75      446.03     25.75 o
   9   1  22       68.83       75.94     19.51 o
  11   1  22      147.79      222.94     24.65 o
  13   1  22      239.45      298.33     36.34 o
  15   1  22      575.12      714.83     32.88 o
 -32   2  22        1.89      -27.65     27.65 o
 -30   2  22      112.88      115.24     27.15 o
 -28   2  22      130.99      130.87     28.53 o
 -26   2  22      211.88      276.68     30.17 o
 -24   2  22       96.59      114.88     26.36 o
 -22   2  22        9.35      -22.14     22.14 o
 -20   2  22        0.02      -18.97     21.80 o
 -18   2  22      236.03      218.38     27.61 o
 -16   2  22       81.08      113.98     33.87 o
 -14   2  22       21.03      -12.07     21.72 o
 -12   2  22        7.19       22.10     22.11 o
 -10   2  22        3.78       27.79     22.44 o
  -8   2  22      116.88      121.80     24.68 o
  -6   2  22      122.74      183.14     26.61 o
  -4   2  22        0.50       -1.70     24.83 o
  -2   2  22        6.42      -11.68     21.73 o
   0   2  22       88.83       99.41     25.05 o
   2   2  22      101.43      117.01     33.66 o
   4   2  22       16.51       11.05     23.48 o
   6   2  22        7.82       25.76     23.81 o
   8   2  22       34.42       46.94     24.80 o
  10   2  22       86.83      157.86     30.25 o
  12   2  22        0.01        2.68     24.83 o
  14   2  22      394.46      466.26     35.65 o
 -31   3  22       61.16       79.42     36.12 o
 -29   3  22       70.43      108.29     36.18 o
 -27   3  22      912.81     1163.58     61.35 o
 -25   3  22        9.47      -29.61     30.76 o
 -23   3  22        3.78      -18.63     30.60 o
 -21   3  22      159.93      172.28     36.09 o
 -19   3  22        4.35      -11.40     29.43 o
 -17   3  22       16.56      -27.73     27.73 o
 -15   3  22        0.04       15.85     29.70 o
 -13   3  22       77.21      139.28     42.32 o
 -11   3  22       13.28       -2.44     38.53 o
  -9   3  22      113.14      133.08     32.47 o
  -7   3  22       75.26       50.53     29.46 o
  -5   3  22       13.39       28.43     30.41 o
  -3   3  22       31.98       28.78     30.83 o
  -1   3  22       91.69       24.94     31.27 o
   1   3  22      319.57      362.50     40.31 o
   3   3  22        0.02      -27.08     27.08 o
   5   3  22       71.08       33.86     30.91 o
   7   3  22        6.19      -28.87     28.87 o
   9   3  22       48.12       59.31     32.07 o
  11   3  22      328.18      464.23     45.00 o
 -26   4  22       19.55       45.22     33.09 o
 -24   4  22       47.19       26.83     32.73 o
 -22   4  22      177.60      248.45     38.19 o
 -20   4  22      127.97       93.60     33.37 o
 -18   4  22       13.15      -28.09     28.09 o
 -16   4  22       15.58      -14.64     30.77 o
 -14   4  22       81.70       93.47     32.98 o
 -12   4  22       40.05       55.82     30.64 o
 -10   4  22        1.77       -3.49     32.44 o
  -8   4  22        8.16        9.72     36.53 o
  -6   4  22       29.17       42.82     31.04 o
  -4   4  22      274.70      307.27     46.83 o
  -2   4  22        0.01      -18.13     29.13 o
   0   4  22       33.04       18.41     29.79 o
   2   4  22       20.50       -9.87     28.76 o
   4   4  22        6.30      -29.92     29.92 o
   6   4  22        0.15      -20.18     30.28 o
   8   4  22       79.59      118.16     34.47 o
 -19   5  22        0.69      -19.72     23.17 o
 -17   5  22        0.95      -15.55     29.35 o
 -15   5  22       76.83       56.21     33.51 o
 -13   5  22       58.19       85.63     25.90 o
 -11   5  22      272.68      309.24     39.79 o
  -9   5  22       69.62       94.79     26.43 o
  -7   5  22       71.10      115.47     26.45 o
  -5   5  22      257.71      349.71     32.75 o
  -3   5  22       14.85      -22.16     23.38 o
  -1   5  22       48.74       11.80     24.37 o
   1   5  22        0.60      -21.92     24.52 o
 -29   1  23      147.56      134.56     25.46 o
 -27   1  23        0.73        4.13     19.03 o
 -25   1  23       81.70       73.31     20.11 o
 -23   1  23      120.52       99.27     20.51 o
 -21   1  23        4.03        0.82     17.70 o
 -19   1  23        6.14       10.89     17.78 o
 -17   1  23       33.81       31.42     18.21 o
 -15   1  23       56.53       75.71     23.23 o
 -13   1  23      273.16      264.24     22.40 o
 -11   1  23       48.40       94.55     19.00 o
  -9   1  23       15.77       23.27     17.40 o
  -7   1  23        1.96       31.05     17.93 o
  -5   1  23      186.29      231.69     21.85 o
  -3   1  23        6.62       10.51     17.64 o
  -1   1  23        7.65      -12.16     17.41 o
   1   1  23      151.07      195.59     21.57 o
   3   1  23        3.02       -5.68     18.02 o
   5   1  23        1.91      -16.42     20.47 o
   7   1  23       23.44       19.36     18.80 o
   9   1  23        1.06        7.52     19.11 o
  11   1  23        0.57       15.65     20.32 o
 -28   2  23        1.89      -24.01     24.49 o
 -26   2  23      130.38      136.01     27.86 o
 -24   2  23      166.41      106.63     27.38 o
 -22   2  23       51.41       13.96     24.31 o
 -20   2  23       76.45       58.74     25.24 o
 -18   2  23        5.39      -29.96     29.96 o
 -16   2  23        1.41        3.56     23.38 o
 -14   2  23        2.16       -6.91     21.89 o
 -12   2  23       53.44       68.28     24.17 o
 -10   2  23      130.69      101.43     25.22 o
  -8   2  23      369.45      435.61     32.91 o
  -6   2  23        1.19        4.41     23.03 o
  -4   2  23       23.07       17.72     23.42 o
  -2   2  23      282.03      287.06     30.56 o
   0   2  23      187.80      192.26     27.97 o
   2   2  23      212.92      256.54     30.02 o
   4   2  23      120.91      188.44     28.72 o
   6   2  23      122.22      164.14     28.22 o
   8   2  23       40.96       65.41     25.96 o
 -25   3  23      262.30      290.96     41.19 o
 -23   3  23        0.51      -31.89     31.91 o
 -21   3  23        2.29      -30.14     30.14 o
 -19   3  23      106.00       84.99     34.71 o
 -17   3  23      207.31      256.58     39.30 o
 -15   3  23      349.44      357.55     42.10 o
 -13   3  23       66.85       26.31     41.76 o
 -11   3  23      211.62      357.98     40.66 o
  -9   3  23       14.91       -5.08     28.62 o
  -7   3  23       30.49      -32.51     32.51 o
  -5   3  23       77.69        8.60     43.88 o
  -3   3  23       15.44       36.63     30.98 o
  -1   3  23       51.45      -15.18     31.59 o
   1   3  23        0.65      -28.65     28.65 o
   3   3  23        2.16      -21.43     29.84 o
   5   3  23       62.15       41.73     33.57 o
 -20   4  23       13.37      -12.08     31.37 o
 -18   4  23      127.39      141.25     36.48 o
 -16   4  23        2.09       23.34     32.67 o
 -14   4  23       19.16       36.13     31.89 o
 -12   4  23      119.21      125.65     35.60 o
 -10   4  23       55.58       66.55     32.01 o
  -8   4  23        0.00       23.22     31.48 o
  -6   4  23      108.45      134.91     78.96 o
  -4   4  23        2.20      -18.98     30.45 o
  -2   4  23        5.30      -23.76     31.88 o
   0   4  23       11.48      -29.73     29.73 o
 -24   0  24        3.64        8.54     58.56 o
 -22   0  24      107.86        6.51     58.56 o
 -20   0  24       24.72      -37.82     53.68 o
 -18   0  24      244.13      258.22     67.50 o
 -16   0  24       21.04      -23.59     53.68 o
 -14   0  24       18.59      -50.42     50.42 o
 -12   0  24      396.30      324.50     69.94 o
 -10   0  24        0.59       37.00     54.49 o
  -8   0  24       10.36      -10.17     52.86 o
  -6   0  24        1.35       -9.35     54.49 o
  -4   0  24       26.98       66.28     60.18 o
  -2   0  24       61.09       97.60     61.00 o
   0   0  24      153.46      143.14     64.25 o
   2   0  24       46.08       78.89     61.81 o
   4   0  24       92.90       94.34     62.62 o
 -25   1  24      194.86      254.64     23.94 o
 -23   1  24        0.92       -3.99     18.79 o
 -21   1  24       84.87       78.17     19.92 o
 -19   1  24       61.44       40.95     19.57 o
 -17   1  24        0.93       -9.39     17.21 o
 -15   1  24      143.19      148.17     20.74 o
 -13   1  24        7.75        9.29     17.71 o
 -11   1  24        7.54       -3.09     17.30 o
  -9   1  24      239.09      210.00     21.65 o
  -7   1  24       33.17       62.96     18.69 o
  -5   1  24       38.07       26.24     18.12 o
  -3   1  24       31.34       45.00     18.74 o
  -1   1  24        2.74      -24.04     24.04 o
   1   1  24       32.08       -5.62     18.36 o
   3   1  24       42.11       43.54     19.60 o
   5   1  24      224.87      353.50     27.62 o
 -22   2  24      104.87      100.03     27.59 o
 -20   2  24        2.50       -5.87     24.29 o
 -18   2  24       66.67       48.17     25.62 o
 -16   2  24       12.15       -8.56     24.01 o
 -14   2  24       25.71       11.86     24.77 o
 -12   2  24       92.85       90.94     26.01 o
 -10   2  24        9.70       -2.42     23.75 o
  -8   2  24       35.93       83.77     25.13 o
  -6   2  24       12.86        4.64     34.76 o
  -4   2  24      168.81      165.50     27.99 o
  -2   2  24        1.77        4.72     23.67 o
[truncated: 641 more chars]
